# Supplementary material for: (2-Oxido-1-naphthaldehyde benzoyl­hydrazonato-κ3 N,N′,O)pyridine­copper(II)
Source: Acta Crystallogr Sect E Struct Rep Online. 2011 Mar 31;67(Pt 4):m511. doi: 10.1107/S1600536811011081 (PMC3099804; doi:10.1107/S1600536811011081)
Supplement: Supplementary file 1 [file e-67-0m511-sup1.cif]

##############################################################################
###                                                                        ###
###        Electronic paper (Acta Crystallographica Section E)             ###
###                                                                        ###
##############################################################################
#                                                                            #
# This CIF contains the data in a paper accepted for publication in Acta     #
# Crystallographica Section E. It conforms to the requirements of Notes      #
# for Authors for Section E, and has been peer reviewed under the auspices   #
# of the IUCr Commission on Journals.                                        #
#                                                                            #
# Full details of the Crystallographic Information File format               #
# are given in the paper "The Crystallographic Information File (CIF):       #
# a New Standard Archive File for Crystallography" by S. R. Hall, F. H.      #
# Allen and I. D. Brown [Acta Cryst. (1991), A47, 655-685].                  #
#                                                                            #
# The current version of the core CIF dictionary is obtainable from          #
# ftp://ftp.iucr.org/pub/cif_core.dic. The current version number is 2.4.    #
#                                                                            #
# Software is freely available for graphical display of the structure(s) in  #
# this CIF.  For information consult the CIF home page http://www.iucr.org/  #
# cif/home.html                                                              #
#                                                                            #
# This file may be used for bona fide research purposes within the           #
# scientific community so long as proper attribution is given to the journal # 
# article from which it was obtained.                                        #
#                                                                            #
##############################################################################
                                             
data_I
_audit_creation_method     SHELXL-97
_chemical_name_systematic
;\
(2-Oxido-1-naphthaldehyde benzoylhydrazonato-\k^3^<i>N</i>,<i>N</i>',
<i>O</i>)pyridinecopper(II)
;
_chemical_name_common
;
<i>N</i>-[(2-oxido-1-naphthyl-\k<i>O</i>)methylidene]benzohydrazidato-\
\k^2^<i>N</i>,<i>O</i>](pyridine)copper(II)
;
_chemical_formula_moiety     'C23 H17 Cu N3 O2'
_chemical_formula_sum     'C23 H17 Cu N3 O2'
_chemical_formula_iupac     '[Cu (C18 H12 N2 O2) (C5 H5 N)]'
_chemical_formula_weight     430.94
_chemical_melting_point     ?
_symmetry_cell_setting     monoclinic
_symmetry_space_group_name_H-M     'P 21/c'
_symmetry_space_group_name_Hall     '-P 2ybc'
loop_
    _symmetry_equiv_pos_as_xyz
    'x, y, z'
    '-x, y+1/2, -z+1/2'
    '-x, -y, -z'
    'x, -y-1/2, z-1/2'
_cell_length_a     11.6196(6)
_cell_length_b     8.4254(4)
_cell_length_c     19.6194(10)
_cell_angle_alpha     90.00
_cell_angle_beta     106.2470(10)
_cell_angle_gamma     90.00
_cell_volume     1844.03(16)
_cell_formula_units_Z     4
_cell_measurement_reflns_used     9033
_cell_measurement_theta_min     4.80
_cell_measurement_theta_max     51.94
_cell_measurement_temperature     185(2)
_exptl_crystal_description     block
_exptl_crystal_colour     brown
_exptl_crystal_size_max     0.14
_exptl_crystal_size_mid     0.12
_exptl_crystal_size_min     0.10
_exptl_crystal_density_diffrn     1.552
_exptl_crystal_density_meas     ?
_exptl_crystal_density_method     'not measured'
_exptl_crystal_F_000     884
_exptl_absorpt_coefficient_mu     1.210
_exptl_absorpt_correction_type     multi-scan
_exptl_absorpt_process_details     '(SADABS; Bruker, 2004)'
_exptl_absorpt_correction_T_min     0.8489
_exptl_absorpt_correction_T_max     0.8886
_exptl_special_details     ?
_diffrn_ambient_temperature     185(2)
_diffrn_radiation_type     MoK\a
_diffrn_radiation_wavelength     0.71073
_diffrn_radiation_source     'fine-focus sealed tube'
_diffrn_radiation_monochromator     graphite
_diffrn_measurement_device_type     'Bruker APEXII CCD area detector'
_diffrn_measurement_method     'phi and omega scans'
_diffrn_detector_area_resol_mean     ?
_diffrn_reflns_number     8559
_diffrn_reflns_av_R_equivalents     0.0312
_diffrn_reflns_av_sigmaI/netI     0.0427
_diffrn_reflns_theta_min     1.83
_diffrn_reflns_theta_max     25.99
_diffrn_reflns_theta_full     25.99
_diffrn_measured_fraction_theta_max     0.997
_diffrn_measured_fraction_theta_full     0.997
_diffrn_reflns_limit_h_min     -14
_diffrn_reflns_limit_h_max     14
_diffrn_reflns_limit_k_min     -6
_diffrn_reflns_limit_k_max     10
_diffrn_reflns_limit_l_min     -18
_diffrn_reflns_limit_l_max     24
_diffrn_standards_number     ?
_diffrn_standards_interval_count     ?
_diffrn_standards_interval_time     ?
_diffrn_standards_decay_%     ?
_refine_special_details
;
Refinement of <i>F</i>^2^ against ALL reflections. The weighted R-factor wR and
goodness of fit <i>S</i> are based on <i>F</i>^2^, conventional
<i>R</i>-factors <i>R</i> are based on <i>F</i>, with <i>F</i> set to zero for
negative <i>F</i>^2^. The threshold expression of <i>F</i>^2^ >
2sigma(<i>F</i>^2^) is used only for calculating R-factors(gt) etc. and is not
relevant to the choice of reflections for refinement. <i>R</i>-factors based
on <i>F</i>^2^ are statistically about twice as large as those based on
<i>F</i>, and <i>R</i>- factors based on ALL data will be even larger.
;
_reflns_number_total     3619
_reflns_number_gt     2860
_reflns_threshold_expression     >2sigma(I)
_refine_ls_structure_factor_coef     Fsqd
_refine_ls_matrix_type     full
_refine_ls_R_factor_all     0.0501
_refine_ls_R_factor_gt     0.0356
_refine_ls_wR_factor_gt     0.0789
_refine_ls_wR_factor_ref     0.0856
_refine_ls_goodness_of_fit_ref     1.028
_refine_ls_restrained_S_all     1.028
_refine_ls_number_reflns     3619
_refine_ls_number_parameters     262
_refine_ls_number_restraints     0
_refine_ls_hydrogen_treatment     constr
_refine_ls_weighting_scheme     calc
_refine_ls_weighting_details
              'w=1/[\s^2^(Fo^2^)+(0.0353P)^2^+1.0945P] where P=(Fo^2^+2Fc^2^)/3'
_atom_sites_solution_hydrogens     geom
_atom_sites_solution_primary     direct
_atom_sites_solution_secondary     difmap
_refine_ls_shift/su_max     0.001
_refine_ls_shift/su_mean     0.000
_refine_diff_density_max     0.455
_refine_diff_density_min     -0.289
_refine_ls_extinction_method     none
_refine_ls_extinction_coef     ?
loop_
    _atom_type_symbol
    _atom_type_description
    _atom_type_scat_dispersion_real
    _atom_type_scat_dispersion_imag
    _atom_type_scat_source
    'C' 'C' 0.0033 0.0016
                         'International Tables Vol C Tables 4.2.6.8 and 6.1.1.4'
    'H' 'H' 0.0000 0.0000
                         'International Tables Vol C Tables 4.2.6.8 and 6.1.1.4'
    'N' 'N' 0.0061 0.0033
                         'International Tables Vol C Tables 4.2.6.8 and 6.1.1.4'
    'O' 'O' 0.0106 0.0060
                         'International Tables Vol C Tables 4.2.6.8 and 6.1.1.4'
    'Cu' 'Cu' 0.3201 1.2651
                         'International Tables Vol C Tables 4.2.6.8 and 6.1.1.4'
_computing_data_collection     'APEX2 (Bruker, 2004)'
_computing_cell_refinement     'SAINT (Bruker, 2004)'
_computing_data_reduction     'SAINT (Bruker, 2004)'
_computing_structure_solution     'SHELXS97 (Sheldrick, 2008)'
_computing_structure_refinement     'SHELXL97 (Sheldrick, 2008)'
_computing_molecular_graphics     'DIAMOND  (Brandenburg, 1999)'
_computing_publication_material
;
SHELXL97 (Sheldrick, 2008) and publCIF (Westrip, 2010)
;
loop_
    _atom_site_type_symbol
    _atom_site_label
    _atom_site_fract_x
    _atom_site_fract_y
    _atom_site_fract_z
    _atom_site_U_iso_or_equiv
    _atom_site_adp_type
    _atom_site_calc_flag
    _atom_site_refinement_flags
    _atom_site_occupancy
    _atom_site_disorder_assembly
    _atom_site_disorder_group
    Cu Cu1 0.86976(3) 0.13588(4) 0.539632(16) 0.02191(11) Uani d . 1 . .
    N N1 0.89789(18) 0.1188(2) 0.44895(11) 0.0200(5) Uani d . 1 . .
    N N2 0.99966(18) 0.1976(3) 0.44156(11) 0.0216(5) Uani d . 1 . .
    N N3 0.86766(19) 0.1483(2) 0.64115(11) 0.0226(5) Uani d . 1 . .
    O O1 0.72604(15) 0.0186(2) 0.51138(9) 0.0247(4) Uani d . 1 . .
    O O2 1.00963(15) 0.2688(2) 0.55668(9) 0.0238(4) Uani d . 1 . .
    C C1 0.7084(2) -0.1291(3) 0.26471(14) 0.0265(6) Uani d . 1 . .
    H H1 0.7807 -0.0755 0.2655 0.032 Uiso calc R 1 . .
    C C2 0.6465(3) -0.2069(3) 0.20399(14) 0.0300(6) Uani d . 1 . .
    H H2 0.6762 -0.2046 0.1635 0.036 Uiso calc R 1 . .
    C C3 0.5411(3) -0.2891(3) 0.20059(15) 0.0306(6) Uani d . 1 . .
    H H3 0.4997 -0.3440 0.1586 0.037 Uiso calc R 1 . .
    C C4 0.4982(3) -0.2894(3) 0.25876(15) 0.0313(7) Uani d . 1 . .
    H H4 0.4259 -0.3444 0.2567 0.038 Uiso calc R 1 . .
    C C5 0.5588(2) -0.2100(3) 0.32154(14) 0.0261(6) Uani d . 1 . .
    C C6 0.5135(2) -0.2110(3) 0.38178(15) 0.0295(6) Uani d . 1 . .
    H H6 0.4416 -0.2672 0.3794 0.035 Uiso calc R 1 . .
    C C7 0.5702(2) -0.1339(3) 0.44258(14) 0.0267(6) Uani d . 1 . .
    H H7 0.5366 -0.1366 0.4815 0.032 Uiso calc R 1 . .
    C C8 0.6791(2) -0.0489(3) 0.44957(13) 0.0221(6) Uani d . 1 . .
    C C9 0.7276(2) -0.0447(3) 0.39116(13) 0.0205(5) Uani d . 1 . .
    C C10 0.6671(2) -0.1266(3) 0.32608(13) 0.0225(6) Uani d . 1 . .
    C C11 0.8363(2) 0.0379(3) 0.39455(13) 0.0216(6) Uani d . 1 . .
    H H11 0.8658 0.0333 0.3541 0.026 Uiso calc R 1 . .
    C C12 1.0481(2) 0.2750(3) 0.50057(13) 0.0213(6) Uani d . 1 . .
    C C13 1.1522(2) 0.3790(3) 0.50397(14) 0.0219(6) Uani d . 1 . .
    C C14 1.1922(3) 0.4090(3) 0.44463(15) 0.0329(7) Uani d . 1 . .
    H H14 1.1537 0.3597 0.4006 0.039 Uiso calc R 1 . .
    C C15 1.2877(3) 0.5103(4) 0.44947(16) 0.0385(7) Uani d . 1 . .
    H H15 1.3142 0.5301 0.4086 0.046 Uiso calc R 1 . .
    C C16 1.3449(3) 0.5828(3) 0.51292(17) 0.0361(7) Uani d . 1 . .
    H H16 1.4105 0.6522 0.5158 0.043 Uiso calc R 1 . .
    C C17 1.3063(2) 0.5537(3) 0.57197(16) 0.0328(7) Uani d . 1 . .
    H H17 1.3455 0.6032 0.6158 0.039 Uiso calc R 1 . .
    C C18 1.2107(2) 0.4527(3) 0.56769(14) 0.0262(6) Uani d . 1 . .
    H H18 1.1847 0.4334 0.6087 0.031 Uiso calc R 1 . .
    C C19 0.9510(2) 0.2352(3) 0.68806(15) 0.0323(7) Uani d . 1 . .
    H H19 1.0071 0.2946 0.6714 0.039 Uiso calc R 1 . .
    C C20 0.9577(3) 0.2408(4) 0.75936(15) 0.0350(7) Uani d . 1 . .
    H H20 1.0176 0.3027 0.7911 0.042 Uiso calc R 1 . .
    C C21 0.8762(3) 0.1554(3) 0.78380(14) 0.0313(7) Uani d . 1 . .
    H H21 0.8795 0.1564 0.8327 0.038 Uiso calc R 1 . .
    C C22 0.7900(3) 0.0686(4) 0.73614(15) 0.0332(7) Uani d . 1 . .
    H H22 0.7319 0.0101 0.7515 0.040 Uiso calc R 1 . .
    C C23 0.7889(2) 0.0676(3) 0.66537(14) 0.0275(6) Uani d . 1 . .
    H H23 0.7294 0.0067 0.6328 0.033 Uiso calc R 1 . .
loop_
    _atom_site_aniso_label
    _atom_site_aniso_U_11
    _atom_site_aniso_U_22
    _atom_site_aniso_U_33
    _atom_site_aniso_U_12
    _atom_site_aniso_U_13
    _atom_site_aniso_U_23
    Cu1 0.02087(18) 0.02664(19) 0.01893(17) -0.00342(14) 0.00672(13)
                                                                    -0.00051(14)
    N1 0.0180(11) 0.0199(11) 0.0215(11) -0.0023(9) 0.0045(9) 0.0025(9)
    N2 0.0180(11) 0.0242(11) 0.0227(11) -0.0027(9) 0.0062(9) 0.0032(9)
    N3 0.0222(11) 0.0258(12) 0.0204(11) -0.0017(10) 0.0069(9) -0.0012(9)
    O1 0.0248(10) 0.0274(10) 0.0233(10) -0.0047(8) 0.0092(8) -0.0023(8)
    O2 0.0240(10) 0.0289(10) 0.0201(9) -0.0047(8) 0.0085(8) -0.0025(8)
    C1 0.0250(14) 0.0242(14) 0.0281(14) 0.0001(12) 0.0037(12) 0.0004(12)
    C2 0.0352(16) 0.0268(15) 0.0262(15) 0.0026(13) 0.0053(13) -0.0006(12)
    C3 0.0333(16) 0.0248(15) 0.0277(15) 0.0017(13) -0.0016(13) -0.0075(12)
    C4 0.0269(15) 0.0256(15) 0.0353(16) -0.0040(12) -0.0011(13) -0.0040(13)
    C5 0.0266(15) 0.0196(14) 0.0296(15) -0.0009(11) 0.0038(12) 0.0018(12)
    C6 0.0249(15) 0.0262(15) 0.0367(17) -0.0071(12) 0.0073(13) 0.0012(13)
    C7 0.0243(14) 0.0267(15) 0.0298(15) -0.0027(12) 0.0086(12) 0.0036(12)
    C8 0.0223(13) 0.0189(13) 0.0235(14) 0.0012(11) 0.0039(11) 0.0027(11)
    C9 0.0202(13) 0.0175(13) 0.0217(13) 0.0002(10) 0.0025(11) 0.0018(10)
    C10 0.0219(13) 0.0178(13) 0.0249(14) 0.0031(11) 0.0018(11) 0.0029(11)
    C11 0.0248(14) 0.0208(13) 0.0201(13) 0.0033(11) 0.0076(11) 0.0037(11)
    C12 0.0221(14) 0.0214(14) 0.0208(13) 0.0040(11) 0.0067(11) 0.0038(11)
    C13 0.0199(13) 0.0195(13) 0.0261(14) 0.0014(11) 0.0061(11) 0.0034(11)
    C14 0.0372(17) 0.0342(16) 0.0293(16) -0.0103(13) 0.0127(13) -0.0024(13)
    C15 0.0434(19) 0.0386(18) 0.0400(18) -0.0107(15) 0.0222(15) 0.0020(14)
    C16 0.0311(16) 0.0264(15) 0.054(2) -0.0115(13) 0.0172(15) -0.0010(14)
    C17 0.0294(16) 0.0286(16) 0.0384(17) -0.0077(13) 0.0063(13) -0.0087(13)
    C18 0.0271(15) 0.0243(14) 0.0284(15) -0.0013(12) 0.0096(12) -0.0040(12)
    C19 0.0306(16) 0.0393(17) 0.0291(15) -0.0132(14) 0.0119(13) -0.0048(13)
    C20 0.0385(17) 0.0398(18) 0.0264(15) -0.0112(14) 0.0087(13) -0.0066(13)
    C21 0.0429(17) 0.0316(16) 0.0214(14) -0.0048(13) 0.0120(13) -0.0026(12)
    C22 0.0374(17) 0.0374(17) 0.0287(15) -0.0117(14) 0.0156(13) -0.0043(13)
    C23 0.0268(15) 0.0327(15) 0.0235(14) -0.0072(12) 0.0075(12) -0.0031(12)
_geom_special_details
;
 All esds (except the esd in the dihedral angle between two l.s. planes)
 are estimated using the full covariance matrix.  The cell esds are taken
 into account individually in the estimation of esds in distances, angles
 and torsion angles; correlations between esds in cell parameters are only
 used when they are defined by crystal symmetry.  An approximate (isotropic)
 treatment of cell esds is used for estimating esds involving l.s. planes.
;
loop_
    _geom_bond_atom_site_label_1
    _geom_bond_atom_site_label_2
    _geom_bond_site_symmetry_2
    _geom_bond_distance
    _geom_bond_publ_flag
    Cu1 O1 . 1.8853(17) y
    Cu1 N1 . 1.902(2) y
    Cu1 O2 . 1.9243(17) y
    Cu1 N3 . 2.001(2) y
    N1 C11 . 1.300(3) ?
    N1 N2 . 1.398(3) ?
    N2 C12 . 1.311(3) ?
    N3 C23 . 1.331(3) ?
    N3 C19 . 1.349(3) ?
    O1 C8 . 1.312(3) ?
    O2 C12 . 1.300(3) ?
    C1 C2 . 1.374(4) ?
    C1 C10 . 1.415(4) ?
    C1 H1 . 0.9500 ?
    C2 C3 . 1.392(4) ?
    C2 H2 . 0.9500 ?
    C3 C4 . 1.367(4) ?
    C3 H3 . 0.9500 ?
    C4 C5 . 1.405(4) ?
    C4 H4 . 0.9500 ?
    C5 C6 . 1.422(4) ?
    C5 C10 . 1.423(4) ?
    C6 C7 . 1.356(4) ?
    C6 H6 . 0.9500 ?
    C7 C8 . 1.427(4) ?
    C7 H7 . 0.9500 ?
    C8 C9 . 1.412(3) ?
    C9 C11 . 1.428(3) ?
    C9 C10 . 1.449(3) ?
    C11 H11 . 0.9500 ?
    C12 C13 . 1.480(3) ?
    C13 C18 . 1.391(4) ?
    C13 C14 . 1.392(4) ?
    C14 C15 . 1.381(4) ?
    C14 H14 . 0.9500 ?
    C15 C16 . 1.379(4) ?
    C15 H15 . 0.9500 ?
    C16 C17 . 1.376(4) ?
    C16 H16 . 0.9500 ?
    C17 C18 . 1.384(4) ?
    C17 H17 . 0.9500 ?
    C18 H18 . 0.9500 ?
    C19 C20 . 1.380(4) ?
    C19 H19 . 0.9500 ?
    C20 C21 . 1.378(4) ?
    C20 H20 . 0.9500 ?
    C21 C22 . 1.374(4) ?
    C21 H21 . 0.9500 ?
    C22 C23 . 1.385(4) ?
    C22 H22 . 0.9500 ?
    C23 H23 . 0.9500 ?
loop_
    _geom_angle_atom_site_label_1
    _geom_angle_atom_site_label_2
    _geom_angle_atom_site_label_3
    _geom_angle_site_symmetry_1
    _geom_angle_site_symmetry_3
    _geom_angle
    _geom_angle_publ_flag
    O1 Cu1 N1 . . 93.17(8) y
    O1 Cu1 O2 . . 172.59(7) y
    N1 Cu1 O2 . . 81.30(8) y
    O1 Cu1 N3 . . 93.65(8) y
    N1 Cu1 N3 . . 171.07(8) y
    O2 Cu1 N3 . . 92.37(8) y
    C11 N1 N2 . . 116.8(2) ?
    C11 N1 Cu1 . . 127.48(17) ?
    N2 N1 Cu1 . . 115.64(15) ?
    C12 N2 N1 . . 108.15(19) ?
    C23 N3 C19 . . 117.9(2) ?
    C23 N3 Cu1 . . 121.99(18) ?
    C19 N3 Cu1 . . 120.08(17) ?
    C8 O1 Cu1 . . 127.16(16) ?
    C12 O2 Cu1 . . 110.51(16) ?
    C2 C1 C10 . . 121.7(3) ?
    C2 C1 H1 . . 119.2 ?
    C10 C1 H1 . . 119.2 ?
    C1 C2 C3 . . 121.3(3) ?
    C1 C2 H2 . . 119.4 ?
    C3 C2 H2 . . 119.4 ?
    C4 C3 C2 . . 118.8(3) ?
    C4 C3 H3 . . 120.6 ?
    C2 C3 H3 . . 120.6 ?
    C3 C4 C5 . . 121.4(3) ?
    C3 C4 H4 . . 119.3 ?
    C5 C4 H4 . . 119.3 ?
    C4 C5 C6 . . 121.0(3) ?
    C4 C5 C10 . . 120.5(3) ?
    C6 C5 C10 . . 118.5(2) ?
    C7 C6 C5 . . 121.8(2) ?
    C7 C6 H6 . . 119.1 ?
    C5 C6 H6 . . 119.1 ?
    C6 C7 C8 . . 121.7(2) ?
    C6 C7 H7 . . 119.2 ?
    C8 C7 H7 . . 119.2 ?
    O1 C8 C9 . . 125.6(2) ?
    O1 C8 C7 . . 115.8(2) ?
    C9 C8 C7 . . 118.6(2) ?
    C8 C9 C11 . . 121.6(2) ?
    C8 C9 C10 . . 119.9(2) ?
    C11 C9 C10 . . 118.6(2) ?
    C1 C10 C5 . . 116.4(2) ?
    C1 C10 C9 . . 124.1(2) ?
    C5 C10 C9 . . 119.6(2) ?
    N1 C11 C9 . . 124.8(2) ?
    N1 C11 H11 . . 117.6 ?
    C9 C11 H11 . . 117.6 ?
    O2 C12 N2 . . 124.3(2) ?
    O2 C12 C13 . . 117.2(2) ?
    N2 C12 C13 . . 118.6(2) ?
    C18 C13 C14 . . 118.5(2) ?
    C18 C13 C12 . . 119.5(2) ?
    C14 C13 C12 . . 122.0(2) ?
    C15 C14 C13 . . 120.3(3) ?
    C15 C14 H14 . . 119.9 ?
    C13 C14 H14 . . 119.9 ?
    C16 C15 C14 . . 120.7(3) ?
    C16 C15 H15 . . 119.6 ?
    C14 C15 H15 . . 119.6 ?
    C17 C16 C15 . . 119.5(3) ?
    C17 C16 H16 . . 120.2 ?
    C15 C16 H16 . . 120.2 ?
    C16 C17 C18 . . 120.2(3) ?
    C16 C17 H17 . . 119.9 ?
    C18 C17 H17 . . 119.9 ?
    C17 C18 C13 . . 120.7(3) ?
    C17 C18 H18 . . 119.6 ?
    C13 C18 H18 . . 119.6 ?
    N3 C19 C20 . . 122.5(3) ?
    N3 C19 H19 . . 118.8 ?
    C20 C19 H19 . . 118.8 ?
    C21 C20 C19 . . 119.0(3) ?
    C21 C20 H20 . . 120.5 ?
    C19 C20 H20 . . 120.5 ?
    C22 C21 C20 . . 118.8(3) ?
    C22 C21 H21 . . 120.6 ?
    C20 C21 H21 . . 120.6 ?
    C21 C22 C23 . . 119.1(3) ?
    C21 C22 H22 . . 120.4 ?
    C23 C22 H22 . . 120.4 ?
    N3 C23 C22 . . 122.7(3) ?
    N3 C23 H23 . . 118.6 ?
    C22 C23 H23 . . 118.6 ?
data_global
_journal_date_recd_electronic     2011-03-18
_journal_date_accepted     2011-03-25
_journal_name_full     'Acta Crystallographica, Section E'
_journal_year     2011
_journal_volume     67
_journal_issue      4
_journal_page_first     m511
_journal_page_last     m511
_journal_paper_category     QM
_journal_coeditor_code     ZQ2095
_publ_contact_author
;
Yun-Hui Li
School of Chemistry and Environmental Engineering,
Changchun University of Science and Technology,
Changchun, 130022, People's Republic of China
;
_publ_contact_author_email     liyh@cust.edu.cn
_publ_contact_author_fax     86-431-84727678
_publ_contact_author_phone     86-431-84727678
_publ_section_title
;
(2-Oxido-1-naphthaldehyde
benzoylhydrazonato-\k^3^<i>N</i>,<i>N</i>',<i>O</i>)pyridinecopper(II)
;
loop_
    _publ_author_name
    _publ_author_footnote
    _publ_author_address
    'Li-Fei Zou' .
;
School of Chemistry and Environmental Engineering,
Changchun University of Science and Technology,
Changchun, 130022, People's Republic of China
;
    'Xiu-Yun Yang' .
;
School of Chemistry and Environmental Engineering,
Changchun University of Science and Technology,
Changchun, 130022, People's Republic of China
;
    'Ying Gao' .
;
School of Chemistry and Environmental Engineering,
Changchun University of Science and Technology,
Changchun, 130022, People's Republic of China
;
    'Hai-Bo Yao' .
;
School of Chemistry and Environmental Engineering,
Changchun University of Science and Technology,
Changchun, 130022, People's Republic of China
;
    'Yun-Hui Li' .
;
School of Chemistry and Environmental Engineering,
Changchun University of Science and Technology,
Changchun, 130022, People's Republic of China
;
