# Supplementary material for: (2-Oxido-1-naphthaldehyde benzoyl­hydrazonato-κ3 N,N′,O)pyridine­copper(II)
Source: Acta Crystallogr Sect E Struct Rep Online. 2011 Mar 31;67(Pt 4):m511. doi: 10.1107/S1600536811011081 (PMC3099804; doi:10.1107/S1600536811011081)
Supplement: Supplementary file 2 [file e-67-0m511-Isup2.hkl]

# 
# h,k,l, Fc-squared, Fo-squared, sigma(Fo-squared) and status flag 
# 
data_I
_shelx_title ' z in P2(1)/c' 
_shelx_refln_list_code          4 
_shelx_F_calc_maximum      283.66 
_exptl_crystal_F_000       884.00 
_reflns_d_resolution_high  0.8109 
 
loop_ 
 _symmetry_equiv_pos_as_xyz 
 'x, y, z' 
 '-x, y+1/2, -z+1/2' 
 '-x, -y, -z' 
 'x, -y-1/2, z-1/2' 
 
_cell_length_a    11.6196 
_cell_length_b     8.4254 
_cell_length_c    19.6194 
_cell_angle_alpha  90.000 
_cell_angle_beta  106.247 
_cell_angle_gamma  90.000 
 
_shelx_F_squared_multiplier     1.000 
 
loop_ 
 _refln_index_h 
 _refln_index_k 
 _refln_index_l 
 _refln_F_squared_calc 
 _refln_F_squared_meas 
 _refln_F_squared_sigma 
 _refln_observed_status 
   1   0   0    13710.55    12291.13    165.28 o 
   2   0   0     1008.29     1043.34     27.55 o 
   3   0   0     3123.91     2997.48     46.15 o 
   4   0   0      633.43      563.01     50.79 o 
   5   0   0     6288.20     6500.37     89.99 o 
   6   0   0     6345.10     6643.39     97.02 o 
   7   0   0     8679.00     8926.49    243.19 o 
   8   0   0     2618.20     2407.56     96.84 o 
   9   0   0     1575.17     1530.61     62.41 o 
  10   0   0       38.51       14.77     16.36 o 
  11   0   0     1266.30     1284.94     50.42 o 
  12   0   0     1440.18     1582.60     59.04 o 
  13   0   0      572.16      618.09     65.42 o 
   1   1   0     1491.73     1479.79     33.57 o 
   2   1   0    34106.17    35611.27    418.62 o 
   3   1   0     2749.33     2742.33     29.87 o 
   4   1   0      528.11      650.81     17.65 o 
   5   1   0     5459.67     5630.36     57.88 o 
   6   1   0     2357.80     2230.71     35.00 o 
   7   1   0     4407.52     4717.19     82.38 o 
   8   1   0      203.61      231.37     16.24 o 
   9   1   0      985.21     1009.18     28.94 o 
  10   1   0     1437.99     1475.12     41.93 o 
  11   1   0      389.06      458.83     37.40 o 
  12   1   0      244.51      206.50     28.87 o 
  13   1   0      494.52      469.66     42.91 o 
   0   2   0     1992.14     2098.57     32.05 o 
   1   2   0     1627.43     1767.95     21.17 o 
   2   2   0    67112.69    71542.63    680.51 o 
   3   2   0       48.87       73.89      5.73 o 
   4   2   0      115.05      140.68      8.19 o 
   5   2   0      414.05      468.42     14.87 o 
   6   2   0      862.57      858.42     59.01 o 
   7   2   0        7.40        6.87     13.19 o 
   8   2   0      967.42      927.35     42.96 o 
   9   2   0      180.28      175.21     50.36 o 
  10   2   0      321.40      317.97     32.22 o 
  11   2   0      173.60      194.09     28.68 o 
  12   2   0        0.44       30.32     20.06 o 
  13   2   0        0.16        4.21     20.22 o 
   1   3   0     3211.77     3225.16     37.41 o 
   2   3   0     1842.21     1889.11     40.31 o 
   3   3   0     2970.72     2979.57     55.69 o 
   4   3   0       62.97       70.04     12.47 o 
   5   3   0     1097.84     1005.57     20.10 o 
   6   3   0     1993.54     2074.01     38.27 o 
   7   3   0      580.95      599.60     35.21 o 
   8   3   0      245.12      221.00     32.71 o 
   9   3   0     1112.51     1222.79     51.12 o 
  10   3   0      501.54      455.09    117.94 o 
  11   3   0      349.26      306.30     35.42 o 
  12   3   0        4.51       -2.69     18.14 o 
  13   3   0      157.20      145.92     30.14 o 
   0   4   0     2171.25     2140.78     41.23 o 
   1   4   0     2149.74     2102.91     28.62 o 
   2   4   0     1699.44     1852.20     36.87 o 
   3   4   0    10474.49    10509.76    137.70 o 
   4   4   0    21694.72    22821.27    259.75 o 
   5   4   0     2239.29     2202.90     55.39 o 
   6   4   0       21.79       18.93     14.61 o 
   7   4   0     1833.24     1944.03     49.05 o 
   8   4   0     1957.64     2009.91     50.29 o 
   9   4   0     2093.91     1972.15     80.06 o 
  10   4   0       40.07       23.87     19.44 o 
  11   4   0     1196.31     1229.84     70.16 o 
  12   4   0      397.96      459.69     45.20 o 
   1   5   0      916.84      872.25     19.58 o 
   2   5   0     6195.42     5960.23     96.93 o 
   3   5   0     2763.53     2811.25     63.35 o 
   4   5   0      134.26      113.97     21.52 o 
   5   5   0     1877.42     1686.52     52.04 o 
   6   5   0     2912.05     2771.06     61.48 o 
   7   5   0     1466.32     1346.07     69.87 o 
   8   5   0        3.25        4.30     13.25 o 
   9   5   0     1608.77     1752.83     52.29 o 
  10   5   0     1180.32     1196.51     57.74 o 
  11   5   0      405.06      363.13     73.60 o 
  12   5   0       25.16       52.33     28.30 o 
   0   6   0        5.97        3.86     10.76 o 
   1   6   0        1.39        8.46      8.11 o 
   2   6   0      133.15      119.71     14.49 o 
   3   6   0      689.71      604.43     28.60 o 
   4   6   0     1016.43     1053.19     35.44 o 
   5   6   0     1063.50     1158.63     46.07 o 
   6   6   0       21.34       19.54     24.96 o 
   7   6   0     1910.70     1768.33     89.92 o 
   8   6   0      910.47      919.57     41.08 o 
   9   6   0        2.62        3.79     15.83 o 
  10   6   0       23.04       23.36     22.28 o 
  11   6   0       21.50       -2.84     23.35 o 
   1   7   0        5.40       14.52     13.69 o 
   2   7   0       57.28       48.72     13.15 o 
   3   7   0      275.10      232.39     21.79 o 
   4   7   0      136.70      142.81     18.94 o 
   5   7   0       16.83       13.59     13.04 o 
   6   7   0        1.74        8.90     13.72 o 
   7   7   0      225.49      249.76     40.41 o 
   8   7   0      357.55      342.56     31.67 o 
   9   7   0       23.92        4.00     21.58 o 
  10   7   0      102.93      112.82     26.37 o 
   0   8   0     1197.43     1330.00     80.92 o 
   1   8   0     1275.14     1292.89     75.32 o 
   2   8   0       34.24       39.79     18.08 o 
   3   8   0      230.21      182.76     36.16 o 
   4   8   0     1582.08     1510.57     55.34 o 
   5   8   0      915.52      972.95     42.64 o 
   6   8   0       74.00       45.63     16.80 o 
   7   8   0     1136.86     1139.43     52.06 o 
   8   8   0      354.01      369.33     29.35 o 
   1   9   0      448.87      476.99     45.03 o 
   2   9   0     1739.86     1682.28     70.21 o 
   3   9   0      791.56      665.93     52.31 o 
   4   9   0       54.44       48.79     23.29 o 
   5   9   0      346.09      360.49     40.73 o 
   6   9   0      889.68      875.52     61.76 o 
   0  10   0      397.59      448.50     68.87 o 
   1  10   0      486.68      405.36     45.81 o 
   2  10   0      292.01      204.77     35.16 o 
   3  10   0       91.83       54.08     25.37 o 
 -13   1   1        0.12       28.26     20.59 o 
 -12   1   1        9.70       39.99     19.22 o 
 -11   1   1      869.23      882.85     35.06 o 
 -10   1   1      867.67      848.11     28.36 o 
  -9   1   1       28.34       47.13     11.34 o 
  -8   1   1     3647.90     3691.38     53.34 o 
  -7   1   1     5566.54     5533.37     80.85 o 
  -6   1   1      747.00      849.70     21.73 o 
  -5   1   1     3074.33     3254.22     40.72 o 
  -4   1   1      152.13       87.93      7.64 o 
  -3   1   1     3302.39     3212.49     32.77 o 
  -2   1   1     3152.36     3280.68     64.56 o 
  -1   1   1     1328.13     1454.53     20.66 o 
   0   1   1    11276.54    12063.56    114.42 o 
   1   1   1     2848.05     2803.19     32.47 o 
   2   1   1     6466.67     6640.12     60.96 o 
   3   1   1     2319.09     2301.61     27.39 o 
   4   1   1     5370.88     5377.60     60.17 o 
   5   1   1     3764.00     3889.47     52.23 o 
   6   1   1       44.39       29.19      7.50 o 
   7   1   1     1891.90     1853.33     33.79 o 
   8   1   1     1315.61     1333.85     35.85 o 
   9   1   1      633.96      625.19     27.52 o 
  10   1   1       80.61       83.35     15.64 o 
  11   1   1        4.35       19.74     17.62 o 
  12   1   1      352.64      418.02     76.18 o 
  13   1   1      631.54      715.36     71.45 o 
 -13   2   1     1441.87     1466.38     97.71 o 
 -12   2   1     1036.40     1055.91     52.92 o 
 -11   2   1       46.63       63.68     39.60 o 
 -10   2   1      771.18      780.32     41.18 o 
  -9   2   1     3968.96     4021.39     90.99 o 
  -8   2   1      604.47      650.82     26.59 o 
  -7   2   1      723.54      736.56     37.00 o 
  -6   2   1     2034.27     1812.96     35.03 o 
  -5   2   1    10714.05    11497.76     96.91 o 
  -4   2   1     6963.66     7225.85    109.96 o 
  -3   2   1     2458.00     2566.94     32.37 o 
  -2   2   1    23094.83    24059.78    192.53 o 
  -1   2   1    11331.78    11717.76    142.43 o 
   0   2   1    17828.60    18833.91    180.29 o 
   1   2   1     6337.27     6727.32     54.40 o 
   2   2   1    80461.99    85309.02    807.05 o 
   3   2   1     3809.64     3587.68     36.58 o 
   4   2   1        2.16       10.94      5.47 o 
   5   2   1     2522.45     2679.70     36.06 o 
   6   2   1     3321.75     3153.14     60.50 o 
   7   2   1     3728.25     3712.48     57.76 o 
   8   2   1      191.94      211.54     39.31 o 
   9   2   1      768.28      739.67     95.98 o 
  10   2   1     1366.51     1494.68     56.24 o 
  11   2   1     1674.33     1745.36     63.31 o 
  12   2   1       31.90       22.20     19.98 o 
  13   2   1      270.77      334.87     54.23 o 
 -13   3   1        0.75       -3.30     21.01 o 
 -12   3   1      315.00      343.36     41.32 o 
 -11   3   1     1121.66     1169.87     97.71 o 
 -10   3   1       30.00       74.24     22.34 o 
  -9   3   1      255.15      264.35     41.32 o 
  -8   3   1      451.30      440.63     34.39 o 
  -7   3   1     2767.62     2844.23     53.87 o 
  -6   3   1     1374.27     1394.70     26.50 o 
  -5   3   1      222.00      226.07     15.53 o 
  -4   3   1     3618.69     3625.72     43.15 o 
  -3   3   1     7764.52     7543.34    102.50 o 
  -2   3   1     1261.42     1231.14     21.95 o 
  -1   3   1      916.76      858.45     15.63 o 
   0   3   1     7564.87     7577.82     72.71 o 
   1   3   1     1208.49     1084.36     19.38 o 
   2   3   1    10925.00    11649.47    138.03 o 
   3   3   1     1020.40      949.09     29.83 o 
   4   3   1     4409.94     4346.46     44.39 o 
   5   3   1     2901.05     2796.95     36.03 o 
   6   3   1      228.92      257.04     16.00 o 
   7   3   1      534.13      555.89     36.21 o 
   8   3   1     3116.03     3165.96    107.18 o 
   9   3   1     3899.04     3737.86     89.16 o 
  10   3   1      136.12       86.98     22.54 o 
  11   3   1      488.40      475.10     42.56 o 
  12   3   1      886.50      892.93     57.22 o 
 -12   4   1       83.51       82.69     26.35 o 
 -11   4   1       67.29       51.22     23.25 o 
 -10   4   1        7.17      -10.50     16.39 o 
  -9   4   1      228.83      189.54     28.07 o 
  -8   4   1      304.98      298.83     24.32 o 
  -7   4   1      104.22       98.31     15.42 o 
  -6   4   1      465.89      450.38     34.53 o 
  -5   4   1     1441.01     1353.40     43.52 o 
  -4   4   1       61.96      145.98     17.04 o 
  -3   4   1       47.29       23.80      9.47 o 
  -2   4   1       10.87       14.63      3.95 o 
  -1   4   1      741.69      784.99     28.45 o 
   0   4   1       14.38       20.59      5.11 o 
   1   4   1       29.08       12.40      4.85 o 
   2   4   1      400.90      529.19     19.99 o 
   3   4   1      435.48      411.45     25.82 o 
   4   4   1     9569.19    10269.02    199.29 o 
   5   4   1      267.40      288.83     28.71 o 
   6   4   1      342.57      337.83     22.96 o 
   7   4   1      153.14      143.92     17.74 o 
   8   4   1       33.98       48.52     45.62 o 
   9   4   1      306.53      370.23     36.03 o 
  10   4   1     1073.39     1006.55     54.42 o 
  11   4   1        3.48       31.83     21.91 o 
  12   4   1       17.57        4.06     43.90 o 
 -12   5   1      226.04      202.00     36.89 o 
 -11   5   1      229.58      195.40     37.45 o 
 -10   5   1        1.07       14.99     19.58 o 
  -9   5   1      165.65      165.47     23.09 o 
  -8   5   1      338.00      407.31     28.94 o 
  -7   5   1      201.62      197.82     20.68 o 
  -6   5   1      256.24      332.52     29.52 o 
  -5   5   1      124.46      117.38     18.84 o 
  -4   5   1      538.83      540.64     30.82 o 
  -3   5   1       63.46       57.69     10.67 o 
  -2   5   1       98.23       96.02     20.20 o 
  -1   5   1      454.58      416.82     14.84 o 
   0   5   1       99.55       75.50      8.95 o 
   1   5   1     1417.29     1391.30     33.23 o 
   2   5   1       72.33       73.20     11.12 o 
   3   5   1       28.90       20.23      8.37 o 
   4   5   1     2355.81     2263.82     58.07 o 
   5   5   1      948.37      869.89     37.40 o 
   6   5   1      217.86      237.12     22.21 o 
   7   5   1        1.02        9.58     12.61 o 
   8   5   1       23.17       63.69     16.80 o 
   9   5   1      414.80      455.55     41.69 o 
  10   5   1       16.24       -6.97     17.60 o 
  11   5   1      327.36      310.86     45.19 o 
 -11   6   1       49.94       77.25     50.79 o 
 -10   6   1      510.55      531.29     47.98 o 
  -9   6   1      899.35      903.55     45.42 o 
  -8   6   1      240.94      253.47     25.44 o 
  -7   6   1       47.46       70.19     17.54 o 
  -6   6   1     2522.51     2559.94     71.51 o 
  -5   6   1     3061.62     3121.13     76.30 o 
  -4   6   1       72.14       36.57     12.14 o 
  -3   6   1      243.26      223.42     48.60 o 
  -2   6   1     3029.38     2924.65     55.35 o 
  -1   6   1     2775.70     2705.65     50.92 o 
   0   6   1      483.61      460.88     56.28 o 
   1   6   1      851.37      820.86     28.28 o 
   2   6   1     1996.65     1917.00     44.34 o 
   3   6   1     2525.31     2457.72     52.59 o 
   4   6   1      148.00      172.74     18.60 o 
   5   6   1      941.00      970.59     35.99 o 
   6   6   1     5875.16     5920.77     92.93 o 
   7   6   1     1680.06     1629.21     48.47 o 
   8   6   1      118.06      135.21     21.70 o 
   9   6   1      399.77      414.43     52.43 o 
  10   6   1      306.02      245.88     37.07 o 
  11   6   1      459.62      358.27     43.44 o 
 -10   7   1      155.94      147.46     33.83 o 
  -9   7   1        2.38       -5.78     16.72 o 
  -8   7   1      428.38      484.32     34.91 o 
  -7   7   1     1383.45     1453.38     48.35 o 
  -6   7   1      497.93      417.11     42.31 o 
  -5   7   1        4.57       13.93     12.68 o 
  -4   7   1     1616.86     1801.00     49.44 o 
  -3   7   1     1477.94     1479.95     42.95 o 
  -2   7   1      412.28      422.62     26.46 o 
  -1   7   1     1164.68     1232.12     70.16 o 
   0   7   1     3404.37     3251.34    139.03 o 
   1   7   1     1334.22     1458.14     56.30 o 
   2   7   1       50.72       38.19     12.78 o 
   3   7   1        5.28        4.31     10.34 o 
   4   7   1     2401.18     2422.92     57.43 o 
   5   7   1     1403.05     1537.42     47.37 o 
   6   7   1      258.70      217.02     50.14 o 
   7   7   1       69.98       97.50     23.92 o 
   8   7   1      674.50      633.80     40.05 o 
   9   7   1      805.38      818.91     46.36 o 
  -8   8   1      145.76      104.01     19.14 o 
  -7   8   1       28.69       21.07     17.15 o 
  -6   8   1      381.42      381.74     31.61 o 
  -5   8   1     1283.25     1376.66     47.86 o 
  -4   8   1      403.01      490.53     68.44 o 
  -3   8   1        5.34        7.94     16.13 o 
  -2   8   1      377.55      438.00     40.16 o 
  -1   8   1      287.72      247.86     31.85 o 
   0   8   1       59.88       55.52     19.48 o 
   1   8   1       54.05       71.65     34.43 o 
   2   8   1      184.30      190.00     28.91 o 
   3   8   1      200.98      208.26     29.20 o 
   4   8   1      118.86      141.36     21.08 o 
   5   8   1       11.80       12.90     14.65 o 
   6   8   1      537.21      586.00     56.87 o 
   7   8   1      417.92      349.52     30.20 o 
   8   8   1      143.48       83.00     19.75 o 
  -7   9   1       14.77      -24.49     16.33 o 
  -6   9   1      159.84      134.01     65.85 o 
  -5   9   1      212.01      160.09     30.42 o 
  -4   9   1       77.68       53.72     22.92 o 
  -3   9   1       93.52       85.65     24.96 o 
  -2   9   1        3.51        4.04     17.62 o 
  -1   9   1       20.31        9.10     17.76 o 
   0   9   1        0.27       -7.69     17.95 o 
   1   9   1      340.74      334.35     38.56 o 
   2   9   1       26.67       22.37     20.23 o 
   3   9   1       58.87       62.84     22.52 o 
   4   9   1        0.71      -19.19     18.75 o 
   5   9   1       10.88       15.87     30.99 o 
   6   9   1       80.04       56.85     25.26 o 
  -3  10   1      663.52      662.42     83.93 o 
  -2  10   1      828.39      756.63    117.07 o 
  -1  10   1      295.83      252.22     38.04 o 
   0  10   1       40.50       21.19     23.38 o 
   1  10   1      434.15      414.07     46.87 o 
   2  10   1      753.91      752.62     59.50 o 
   3  10   1       26.98       37.78     24.60 o 
 -14   0   2      830.06     1024.40     78.34 o 
 -13   0   2      708.27      744.86     49.54 o 
 -12   0   2       11.64       25.33     17.01 o 
 -11   0   2      713.16      737.91     71.02 o 
 -10   0   2      284.38      250.75     27.07 o 
  -9   0   2       61.25       69.63     16.96 o 
  -8   0   2     2081.43     2019.35    112.34 o 
  -7   0   2    16157.38    16395.07    197.55 o 
  -6   0   2     1211.69     1098.55     35.05 o 
  -5   0   2        1.16       14.33      7.53 o 
  -4   0   2     3291.39     3078.44     51.57 o 
  -3   0   2      507.60      394.83     16.53 o 
  -2   0   2    20564.81    21189.30    652.52 o 
  -1   0   2    19106.83    20516.49    272.89 o 
   0   0   2    24435.01    26321.17    345.20 o 
   1   0   2    13640.98    14613.68    202.30 o 
   2   0   2     1070.29      989.97     29.27 o 
   3   0   2       43.73       69.09      8.81 o 
   4   0   2     7973.46     7748.90     97.09 o 
   5   0   2     3794.43     3588.23     60.87 o 
   6   0   2      170.53      254.58     32.28 o 
   7   0   2     3559.56     3535.01     68.48 o 
   8   0   2     3000.69     2952.71     65.74 o 
   9   0   2     2366.72     2356.52     61.78 o 
  10   0   2      182.35      224.63     25.54 o 
  11   0   2        4.66        4.37     14.83 o 
  12   0   2      375.85      439.89     53.37 o 
 -13   1   2      561.05      639.28     47.15 o 
 -12   1   2      109.17      146.38     26.35 o 
 -11   1   2      398.83      406.56     28.45 o 
 -10   1   2       33.63       23.41     10.74 o 
  -9   1   2      933.48      917.82     31.81 o 
  -8   1   2        4.64       -6.98      9.82 o 
  -7   1   2      125.14      107.67     11.42 o 
  -6   1   2     7051.30     7401.36     74.65 o 
  -5   1   2     8122.24     8269.35     76.92 o 
  -4   1   2       21.63       13.80      4.14 o 
  -3   1   2      625.59      695.07     24.53 o 
  -2   1   2      214.02      263.26     14.78 o 
  -1   1   2     2570.75     2579.88     32.46 o 
   0   1   2     9909.17    10390.07    103.14 o 
   1   1   2     1619.91     1697.92     21.54 o 
   2   1   2     2578.04     2903.01     29.39 o 
   3   1   2     2738.51     2599.96     34.27 o 
   4   1   2       20.00       19.26      5.78 o 
   5   1   2     2554.66     2563.17     40.87 o 
   6   1   2     7352.12     7242.96    112.37 o 
   7   1   2     3538.10     3473.53     55.84 o 
   8   1   2      989.69      998.82     31.70 o 
   9   1   2      154.58      148.78     17.82 o 
  10   1   2      491.50      499.58     29.56 o 
  11   1   2      965.09      992.92     47.15 o 
  12   1   2      163.10      117.94     34.43 o 
  13   1   2       13.95       -8.61     26.69 o 
 -13   2   2      205.72      159.22     44.33 o 
 -12   2   2      104.41       48.14     21.01 o 
 -11   2   2       23.94        7.82     21.09 o 
 -10   2   2       86.87       54.63     37.88 o 
  -9   2   2      230.42      283.36     21.74 o 
  -8   2   2      236.53      240.70     18.79 o 
  -7   2   2       16.29       18.67      8.30 o 
  -6   2   2       95.30       92.16      9.37 o 
  -5   2   2     7084.34     7983.20     72.84 o 
  -4   2   2      432.06      449.49     14.77 o 
  -3   2   2      289.46      240.17      9.65 o 
  -2   2   2      778.31      912.51     29.63 o 
  -1   2   2     1365.85     1557.69     22.33 o 
   0   2   2    10414.34    11281.33     85.41 o 
   1   2   2    14168.65    15327.44    112.28 o 
   2   2   2     2456.51     2775.02     32.77 o 
   3   2   2       58.29       53.75      6.46 o 
   4   2   2       66.76       86.45      7.58 o 
   5   2   2      671.52      750.19     21.26 o 
   6   2   2       11.86        1.65      6.83 o 
   7   2   2      138.64      135.01     18.23 o 
   8   2   2      521.35      515.35     36.39 o 
   9   2   2      404.91      361.25     35.73 o 
  10   2   2       61.84       58.47     19.44 o 
  11   2   2      117.81      167.26     25.98 o 
  12   2   2        5.19       10.33     25.83 o 
  13   2   2       44.24       30.99     32.71 o 
 -13   3   2      110.74       92.54     36.16 o 
 -12   3   2      233.04      237.95     33.71 o 
 -11   3   2        0.18       -8.40     17.60 o 
 -10   3   2       88.73      158.90     27.65 o 
  -9   3   2     2118.17     1976.69     77.91 o 
  -8   3   2     1477.23     1329.32     49.20 o 
  -7   3   2       12.66       -1.20      8.28 o 
  -6   3   2     1212.31     1162.81     23.90 o 
  -5   3   2      273.08      279.84     13.35 o 
  -4   3   2     4644.35     5276.46     58.80 o 
  -3   3   2     1898.10     2045.86     37.45 o 
  -2   3   2      118.97      184.51      8.99 o 
  -1   3   2      409.67      378.80     11.21 o 
   0   3   2      539.82      545.56     20.00 o 
   1   3   2      602.16      617.57     20.60 o 
   2   3   2     8000.29     8261.31    106.76 o 
   3   3   2     2392.94     2406.94     49.00 o 
   4   3   2     8633.58     8891.02     96.17 o 
   5   3   2       21.31       17.70      5.35 o 
   6   3   2      404.14      422.62     26.97 o 
   7   3   2      389.85      474.08     48.21 o 
   8   3   2      138.10      155.31     24.38 o 
   9   3   2       92.16       75.76     58.11 o 
  10   3   2      362.47      394.35     38.04 o 
  11   3   2      378.38      410.90     39.87 o 
  12   3   2       96.40       62.84     33.57 o 
 -12   4   2       46.00       51.04     25.22 o 
 -11   4   2     1609.13     1624.50     92.97 o 
 -10   4   2     1530.63     1534.58    175.61 o 
  -9   4   2       19.49       18.25     16.94 o 
  -8   4   2      302.52      318.75     24.81 o 
  -7   4   2      610.85      647.95     35.65 o 
  -6   4   2      796.63      798.01     28.82 o 
  -5   4   2       84.41       90.35     16.12 o 
  -4   4   2     3742.48     3729.84     79.63 o 
  -3   4   2    10464.43    11109.13    104.00 o 
  -2   4   2      504.86      450.98     14.18 o 
  -1   4   2      115.76      109.90      8.82 o 
   0   4   2     3661.05     3556.93     54.17 o 
   1   4   2     3053.31     2975.83     35.79 o 
   2   4   2     9004.55     9217.77    101.96 o 
   3   4   2     6165.57     6303.93     96.76 o 
   4   4   2    12578.46    12712.29    164.34 o 
   5   4   2     2214.99     2160.33     45.38 o 
   6   4   2      252.60      283.62     21.34 o 
   7   4   2       51.98       33.30     18.60 o 
   8   4   2     1667.54     1807.27     61.17 o 
   9   4   2     1677.10     1773.87    145.05 o 
  10   4   2       51.01       35.47     21.09 o 
  11   4   2      189.31      223.22     34.29 o 
  12   4   2      541.34      634.44     74.89 o 
 -12   5   2      268.96      292.51     40.39 o 
 -11   5   2       10.41        2.92     20.04 o 
 -10   5   2      205.86      232.79     43.47 o 
  -9   5   2      485.05      540.08     38.63 o 
  -8   5   2      218.55      262.39     24.41 o 
  -7   5   2      726.77      723.29     33.28 o 
  -6   5   2       90.98       79.36     17.53 o 
  -5   5   2     1414.63     1441.60    134.29 o 
  -4   5   2     1956.31     1939.70     61.98 o 
  -3   5   2       16.18        9.13     10.76 o 
  -2   5   2     3825.45     3804.54     55.04 o 
  -1   5   2     2947.10     2900.96     39.16 o 
   0   5   2      147.94      141.85     10.27 o 
   1   5   2     1331.55     1397.15     25.02 o 
   2   5   2     4365.27     4118.20     66.57 o 
   3   5   2     2652.92     2641.12     60.48 o 
   4   5   2     4551.13     4661.36     73.03 o 
   5   5   2        5.24        9.57     10.11 o 
   6   5   2      477.62      493.22     29.14 o 
   7   5   2      776.43      760.77     46.11 o 
   8   5   2       79.18       80.60     22.19 o 
   9   5   2      160.16      153.22     29.14 o 
  10   5   2     1876.19     1901.60     71.22 o 
  11   5   2     1180.83     1441.91     93.83 o 
 -11   6   2      169.07      119.72     66.28 o 
 -10   6   2      105.34       78.67     38.31 o 
  -9   6   2      309.32      257.97     27.51 o 
  -8   6   2        1.55        0.37     13.52 o 
  -7   6   2      327.86      338.05     26.65 o 
  -6   6   2       89.09       59.60     18.50 o 
  -5   6   2       30.87       23.04     15.69 o 
  -4   6   2       63.81       48.40     33.43 o 
  -3   6   2      418.31      418.98     25.51 o 
  -2   6   2      154.82      153.54     20.62 o 
  -1   6   2       16.40        5.67      8.42 o 
   0   6   2      280.12      287.89     19.46 o 
   1   6   2      403.36      431.51     24.82 o 
   2   6   2        5.14        1.51      9.08 o 
   3   6   2      108.20       81.39     14.11 o 
   4   6   2      173.36      154.23     18.34 o 
   5   6   2      278.94      290.61     28.73 o 
   6   6   2      942.98      910.78     37.87 o 
   7   6   2       64.53       69.13     17.56 o 
   8   6   2      230.69      247.35     26.50 o 
   9   6   2       31.07       11.23     16.63 o 
  10   6   2        1.27        1.26     21.91 o 
 -10   7   2       60.00       42.06     25.48 o 
  -9   7   2        0.68      -10.71     16.00 o 
  -8   7   2      225.40      183.77     24.34 o 
  -7   7   2       20.68       16.17     19.72 o 
  -6   7   2        6.15       16.36     17.04 o 
  -5   7   2      305.48      315.08     26.47 o 
  -4   7   2       50.83       42.48     14.94 o 
  -3   7   2       63.43       61.55     14.37 o 
  -2   7   2      447.30      506.65     40.12 o 
  -1   7   2      308.29      315.22     42.18 o 
   0   7   2       55.31       43.90     17.04 o 
   1   7   2        9.65        8.47     20.23 o 
   2   7   2       50.86       36.27     12.35 o 
   3   7   2        1.06        3.03     10.76 o 
   4   7   2      136.53      126.88     23.82 o 
   5   7   2      538.48      506.83     37.79 o 
   6   7   2      800.66      838.93     37.16 o 
   7   7   2      561.28      590.03     53.03 o 
   8   7   2      386.91      373.23     32.40 o 
   9   7   2       63.72       52.85     22.43 o 
  -9   8   2        1.01       -2.16     17.83 o 
  -8   8   2      169.44      178.85     22.43 o 
  -7   8   2      651.58      622.36     40.42 o 
  -6   8   2      193.03      134.76     21.34 o 
  -5   8   2        7.35       15.94     14.04 o 
  -4   8   2      770.63      839.12     55.03 o 
  -3   8   2     1804.52     1784.09     66.95 o 
  -2   8   2      158.77      173.83     28.26 o 
  -1   8   2       10.09       -3.11     15.51 o 
   0   8   2     1165.24     1267.76     55.96 o 
   1   8   2     1055.75     1071.90     52.95 o 
   2   8   2      292.04      262.72     33.17 o 
   3   8   2     1482.34     1571.41     63.84 o 
   4   8   2      512.77      582.66     36.04 o 
   5   8   2      281.80      298.88     47.32 o 
   6   8   2      503.57      481.71     30.57 o 
   7   8   2      168.93      155.58     21.30 o 
   8   8   2     1102.34     1131.57     43.60 o 
  -7   9   2        1.97      -23.28     27.98 o 
  -6   9   2      366.96      379.68     43.22 o 
  -5   9   2      522.18      520.42     61.12 o 
  -4   9   2      140.20      146.83     29.20 o 
  -3   9   2        0.38        3.10     18.14 o 
  -2   9   2      546.34      587.33     50.79 o 
  -1   9   2      959.01     1027.80     55.96 o 
   0   9   2      701.94      691.72     53.87 o 
   1   9   2       67.60       33.14     20.70 o 
   2   9   2      886.66      805.39     57.33 o 
   3   9   2       63.66       42.55     22.50 o 
   4   9   2       82.82       82.44     25.74 o 
   5   9   2      112.77      110.42     44.76 o 
   6   9   2      705.54      753.15     46.38 o 
  -3  10   2      559.81      644.35     56.30 o 
  -2  10   2      134.74       99.17     28.87 o 
  -1  10   2        0.59       -9.82     19.65 o 
   0  10   2      167.49      167.41     46.06 o 
   1  10   2      208.67      162.87     32.26 o 
   2  10   2      175.15       97.81     28.18 o 
   3  10   2        8.83      -25.49     19.40 o 
 -14   1   3       39.66       60.56     25.74 o 
 -13   1   3      153.46      158.59     57.25 o 
 -12   1   3       16.33       -6.29     16.34 o 
 -11   1   3      377.73      340.38     22.47 o 
 -10   1   3      615.18      590.21     26.14 o 
  -9   1   3      235.47      227.54     17.96 o 
  -8   1   3     1223.74     1263.81     34.79 o 
  -7   1   3     3260.94     3137.58     52.36 o 
  -6   1   3       13.59       35.72      7.45 o 
  -5   1   3      142.34      138.84     10.08 o 
  -4   1   3     2459.01     2473.21     31.31 o 
  -3   1   3      446.09      414.78     11.85 o 
  -2   1   3      545.64      612.69     29.70 o 
  -1   1   3     1655.14     1699.00     22.35 o 
   0   1   3      740.94      790.54     27.66 o 
   1   1   3      514.71      512.17     21.30 o 
   2   1   3     1932.50     1938.69     46.45 o 
   3   1   3       43.87       70.89      7.35 o 
   4   1   3      532.85      469.49     21.38 o 
   5   1   3     4856.35     4861.30     61.45 o 
   6   1   3     1545.64     1573.52     34.50 o 
   7   1   3      362.27      374.52     21.58 o 
   8   1   3     1311.33     1283.04     35.22 o 
   9   1   3      823.48      847.26     31.59 o 
  10   1   3      469.62      525.03     35.69 o 
  11   1   3        9.26       24.96     24.10 o 
  12   1   3      456.88      365.86     50.79 o 
  13   1   3      581.03      576.77     65.42 o 
 -13   2   3      709.03      658.04     50.76 o 
 -12   2   3      500.55      545.71     46.06 o 
 -11   2   3      428.04      393.26     37.07 o 
 -10   2   3        4.47       11.70     16.88 o 
  -9   2   3     1283.77     1231.83     50.72 o 
  -8   2   3     1590.18     1641.67     43.41 o 
  -7   2   3      234.05      257.05     17.83 o 
  -6   2   3     3482.07     3535.22     44.28 o 
  -5   2   3     6395.04     6494.54     62.65 o 
  -4   2   3     3154.37     3066.58     63.04 o 
  -3   2   3       97.79      103.34      7.79 o 
  -2   2   3    10259.26    10435.68     94.37 o 
  -1   2   3     1135.31     1074.35     18.95 o 
   0   2   3     2629.88     2507.67     40.75 o 
   1   2   3     7924.21     8861.54     71.17 o 
   2   2   3     6245.97     6254.46     69.08 o 
   3   2   3    10958.20    11194.89    110.46 o 
   4   2   3     2389.08     2343.47     32.00 o 
   5   2   3       19.40       23.29      7.31 o 
   6   2   3     5442.55     5358.39     69.32 o 
   7   2   3     2686.73     2555.99     48.12 o 
   8   2   3       75.24       89.13     18.35 o 
   9   2   3      620.94      625.62     64.13 o 
  10   2   3     1185.08     1200.02     51.12 o 
  11   2   3     1462.78     1530.58     86.08 o 
  12   2   3       59.79       54.23     31.85 o 
 -13   3   3      123.91       69.65     27.65 o 
 -12   3   3       63.34       16.78     37.02 o 
 -11   3   3      217.85      268.93     33.07 o 
 -10   3   3       46.99       72.12     21.91 o 
  -9   3   3       25.38       13.53     15.25 o 
  -8   3   3       96.80       83.25     19.26 o 
  -7   3   3      945.42      973.63     37.89 o 
  -6   3   3     1988.22     1940.82     33.55 o 
  -5   3   3     1775.12     1829.10     32.57 o 
  -4   3   3     5443.52     5749.75    132.45 o 
  -3   3   3     1457.80     1331.92     26.22 o 
  -2   3   3     1641.53     1603.54     28.66 o 
  -1   3   3       28.61       27.92      5.03 o 
   0   3   3      604.09      494.55     15.93 o 
   1   3   3    11392.77    11559.49    119.65 o 
   2   3   3      458.84      442.86     11.40 o 
   3   3   3     1155.95     1137.76     19.39 o 
   4   3   3     1671.69     1553.13     24.98 o 
   5   3   3     2963.30     3043.42     40.54 o 
   6   3   3     1141.65     1113.04     57.25 o 
   7   3   3       72.24       74.74     17.15 o 
   8   3   3     2998.24     3092.99     99.00 o 
   9   3   3     1525.07     1700.41    107.18 o 
  10   3   3      285.31      283.10     32.53 o 
  11   3   3       71.31       68.01     29.27 o 
  12   3   3      376.98      402.01     56.82 o 
 -13   4   3       67.45       47.57     27.67 o 
 -12   4   3      236.80      217.45     35.42 o 
 -11   4   3      253.89      170.21     46.49 o 
 -10   4   3      100.11       71.31     22.30 o 
  -9   4   3        1.02       -2.63     15.25 o 
  -8   4   3       13.42        5.56     11.56 o 
  -7   4   3        8.80        6.60     10.08 o 
  -6   4   3      290.17      303.14     27.37 o 
  -5   4   3       39.84       13.59     11.52 o 
  -4   4   3      628.22      618.58     29.54 o 
  -3   4   3     3921.49     4325.65     52.27 o 
  -2   4   3      141.03      146.55     10.33 o 
  -1   4   3      103.28      120.15     14.04 o 
   0   4   3       10.34        4.75      4.50 o 
   1   4   3     1083.21     1155.84     21.15 o 
   2   4   3       28.70       30.00      5.26 o 
   3   4   3    10073.62    10584.21    126.44 o 
   4   4   3        6.18        6.52      8.21 o 
   5   4   3        0.90       10.25      8.60 o 
   6   4   3       20.57       23.94     10.88 o 
   7   4   3      872.07      875.78     34.59 o 
   8   4   3      284.90      295.26     31.24 o 
   9   4   3      158.58      166.82     27.92 o 
  10   4   3      266.55      232.76     33.68 o 
  11   4   3      256.57      252.23     48.21 o 
  12   4   3        2.25        5.17     28.41 o 
 -12   5   3       26.85        7.57     24.99 o 
 -11   5   3      246.82      188.54     34.07 o 
 -10   5   3       19.94       31.85     21.91 o 
  -9   5   3      120.30       83.23     27.55 o 
  -8   5   3      102.60       67.89     23.36 o 
  -7   5   3      214.94      242.53     21.86 o 
  -6   5   3      156.57      172.21     29.27 o 
  -5   5   3       45.46       39.49     13.96 o 
  -4   5   3      332.03      258.96     24.96 o 
  -3   5   3     1326.75     1393.30     42.90 o 
  -2   5   3     1254.25     1432.98     36.78 o 
  -1   5   3        4.27        4.86      5.41 o 
   0   5   3      127.76      108.19     10.81 o 
   1   5   3      613.32      570.81     19.63 o 
   2   5   3     2582.36     2640.39     66.80 o 
   3   5   3      667.14      670.28     26.14 o 
   4   5   3        1.69        3.58      8.77 o 
   5   5   3      496.93      469.95     27.17 o 
   6   5   3     1793.56     1770.16     46.71 o 
   7   5   3      277.47      245.97     24.01 o 
   8   5   3      223.54      220.69     36.80 o 
   9   5   3      321.36      239.99     32.89 o 
  10   5   3        0.48       12.91     25.83 o 
  11   5   3        0.09       -9.47     26.69 o 
 -11   6   3       12.95        1.55     23.54 o 
 -10   6   3       96.20      105.30     29.66 o 
  -9   6   3     1388.36     1404.48     78.34 o 
  -8   6   3      334.50      368.16     36.79 o 
  -7   6   3      181.33      142.24     24.87 o 
  -6   6   3       64.47       60.46     17.89 o 
  -5   6   3      588.58      637.22     40.39 o 
  -4   6   3      548.09      557.17     30.21 o 
  -3   6   3       75.67       79.52     23.61 o 
  -2   6   3     2399.41     2339.79     49.02 o 
  -1   6   3     8457.04     8755.22    106.29 o 
   0   6   3     1133.54     1126.72     32.22 o 
   1   6   3      124.90      138.48     15.07 o 
   2   6   3     1300.78     1259.66     52.81 o 
   3   6   3     1462.64     1423.32     40.01 o 
   4   6   3     1772.03     1674.70     45.01 o 
   5   6   3     9079.14     8721.10    101.95 o 
   6   6   3      597.96      629.24     31.56 o 
   7   6   3     1138.40     1194.41     65.64 o 
   8   6   3      388.18      399.66     31.57 o 
   9   6   3       85.33       57.01     26.42 o 
  10   6   3     1153.35     1236.17     88.67 o 
 -10   7   3      285.95      261.64     38.98 o 
  -9   7   3       95.10       89.53     26.78 o 
  -8   7   3       18.89       19.36     21.21 o 
  -7   7   3      309.75      385.58     37.34 o 
  -6   7   3      164.64      204.30     27.65 o 
  -5   7   3       60.45       73.01     16.27 o 
  -4   7   3       14.18       10.67     11.99 o 
  -3   7   3     1647.92     1623.40     45.32 o 
  -2   7   3      527.60      477.55     54.66 o 
  -1   7   3       19.22       22.81     15.07 o 
   0   7   3     2897.64     3030.26     81.26 o 
   1   7   3     1587.60     1554.81     57.83 o 
   2   7   3     1658.77     1775.77     57.25 o 
   3   7   3      501.96      493.30     42.82 o 
   4   7   3      227.84      238.48     23.13 o 
   5   7   3      517.40      524.09     33.34 o 
   6   7   3      898.36      870.57     37.15 o 
   7   7   3      128.87      145.85     19.87 o 
   8   7   3      295.33      404.64     29.33 o 
   9   7   3      709.62      708.23     69.45 o 
  -9   8   3      432.80      499.13     86.08 o 
  -8   8   3      124.22      141.11     31.31 o 
  -7   8   3       35.73       30.72     16.84 o 
  -6   8   3       49.23       44.08     17.00 o 
  -5   8   3      331.33      309.60     27.81 o 
  -4   8   3        1.64      -11.34     16.05 o 
  -3   8   3      108.01      141.77     62.41 o 
  -2   8   3       46.65       49.50     19.48 o 
  -1   8   3      839.57      871.51     52.08 o 
   0   8   3      195.67      230.00     30.74 o 
   1   8   3       40.38       65.88     21.81 o 
   2   8   3       22.29       28.28     18.40 o 
   3   8   3      662.25      564.02     46.07 o 
   4   8   3      409.10      406.90     31.00 o 
   5   8   3      219.17      245.28     26.41 o 
   6   8   3        1.97       -1.77     13.02 o 
   7   8   3     1169.94     1155.62     41.92 o 
   8   8   3       52.02       55.86     18.47 o 
  -7   9   3        0.20       -6.03     21.81 o 
  -6   9   3       24.43       15.27     20.84 o 
  -5   9   3       72.92       44.21     30.56 o 
  -4   9   3       72.40       48.45     53.80 o 
  -3   9   3       14.11       -0.72     18.56 o 
  -2   9   3      140.94      107.60     45.19 o 
  -1   9   3        0.55       -7.81     16.12 o 
   0   9   3       44.66       28.81     19.45 o 
   1   9   3       67.29       52.22     33.57 o 
   2   9   3      140.71      141.11     29.52 o 
   3   9   3       66.67       32.24     22.82 o 
   4   9   3        4.82       -2.56     19.22 o 
   5   9   3       67.69       37.96     42.18 o 
   6   9   3      148.64      155.15     26.41 o 
  -3  10   3       60.07       36.42     30.56 o 
  -2  10   3      196.05      194.84     51.22 o 
  -1  10   3      448.58      367.76     43.52 o 
   0  10   3       27.89       40.22     26.70 o 
   1  10   3      702.97      608.84     54.66 o 
   2  10   3       57.45       54.96     25.86 o 
 -14   0   4     1214.40     1408.34     90.39 o 
 -13   0   4      155.75      184.51     41.32 o 
 -12   0   4      296.21      343.38     34.07 o 
 -11   0   4      753.82      774.79     45.19 o 
 -10   0   4     1060.60     1013.26     43.88 o 
  -9   0   4     1054.08     1045.10     41.79 o 
  -8   0   4       60.43       79.42     18.94 o 
  -7   0   4     5572.12     5385.61     90.48 o 
  -6   0   4     8095.68     7985.32    112.10 o 
  -5   0   4     1424.11     1442.77     49.93 o 
  -4   0   4      103.93      106.49     12.05 o 
  -3   0   4       27.22       33.15      7.80 o 
  -2   0   4     5767.45     5779.88     71.47 o 
   1   0   4     3343.80     3167.91     64.56 o 
   2   0   4     6879.15     6461.49    113.63 o 
   3   0   4      805.39      756.75     20.68 o 
   4   0   4     1098.84     1037.54     27.21 o 
   5   0   4     8439.39     8351.07    108.55 o 
   6   0   4     4514.73     4510.06    116.21 o 
   7   0   4      261.49      285.60     23.11 o 
   8   0   4     2297.58     2282.54     57.50 o 
   9   0   4     1240.41     1293.81    146.77 o 
  10   0   4      101.97      101.58     27.55 o 
  11   0   4      179.72      193.69     37.02 o 
 -14   1   4       43.24       37.11     49.50 o 
 -13   1   4       51.48       52.70     22.50 o 
 -12   1   4      420.73      497.13     52.94 o 
 -11   1   4       82.99       75.27     13.88 o 
 -10   1   4        0.44       -5.00      8.96 o 
  -9   1   4     1180.28     1149.98     31.48 o 
  -8   1   4     1597.68     1531.20     33.59 o 
  -7   1   4      639.02      586.91     21.41 o 
  -6   1   4       78.70       65.51     13.32 o 
  -5   1   4     1463.56     1326.31     25.54 o 
  -4   1   4     3084.96     2883.76     35.79 o 
  -3   1   4      522.27      481.98     12.85 o 
  -2   1   4     1195.75     1223.22     29.41 o 
  -1   1   4      597.02      609.77     13.74 o 
   0   1   4     2425.15     2323.15     29.29 o 
   1   1   4       42.09       51.33      5.94 o 
   2   1   4      134.98      115.59     10.29 o 
   3   1   4     3787.62     3769.86     45.84 o 
   4   1   4     2128.49     2195.22     35.79 o 
   5   1   4       80.70       98.92     10.28 o 
   6   1   4     1125.22     1063.64     28.51 o 
   7   1   4     2759.11     2679.86     60.48 o 
   8   1   4     2302.38     2351.80     62.49 o 
   9   1   4        2.34      -13.30      9.65 o 
  10   1   4      763.73      764.72     38.48 o 
  11   1   4      624.89      651.66     63.70 o 
  12   1   4      293.10      253.95     46.49 o 
 -13   2   4       21.55       31.98     31.42 o 
 -12   2   4       35.27       44.53     22.30 o 
 -11   2   4       76.32       77.48     32.28 o 
 -10   2   4      694.10      731.03     46.82 o 
  -9   2   4       26.82       19.44     11.54 o 
  -8   2   4      103.01      103.73     14.15 o 
  -7   2   4       26.13       20.10      8.87 o 
  -6   2   4      528.88      512.36     26.84 o 
  -5   2   4     1359.19     1343.26     23.28 o 
  -4   2   4      512.42      604.61     19.00 o 
  -3   2   4      270.10      345.58     20.60 o 
  -2   2   4      479.70      510.30     18.01 o 
  -1   2   4      452.22      449.31     13.18 o 
   0   2   4     1248.93     1244.17     19.05 o 
   1   2   4     4945.50     5120.75     42.88 o 
   2   2   4     2718.67     2879.57     47.85 o 
   3   2   4      223.28      239.67     10.72 o 
   4   2   4      621.30      686.85     22.95 o 
   5   2   4      127.62      147.59     12.63 o 
   6   2   4        0.32        2.96      7.89 o 
   7   2   4       33.22       23.85     10.77 o 
   8   2   4       89.07       96.28     14.58 o 
   9   2   4      442.42      402.32     42.61 o 
  10   2   4       43.45       53.37     26.69 o 
  11   2   4       86.99       56.82     27.55 o 
  12   2   4      110.62      102.44     37.88 o 
 -13   3   4      309.03      297.77     38.83 o 
 -12   3   4        5.51        5.56     19.58 o 
 -11   3   4      459.38      427.78     41.27 o 
 -10   3   4       22.66       -5.00     32.28 o 
  -9   3   4      128.12      148.21     24.97 o 
  -8   3   4      100.22      118.00     24.94 o 
  -7   3   4      165.57      182.73     13.05 o 
  -6   3   4      681.96      728.76     23.48 o 
  -5   3   4      821.84      764.20     29.88 o 
  -4   3   4       84.99       48.55      7.24 o 
  -3   3   4      538.81      583.42     19.63 o 
  -2   3   4      342.71      353.37     13.35 o 
  -1   3   4     1397.01     1394.65     36.95 o 
   0   3   4        5.35       16.19      4.34 o 
   1   3   4       93.71       96.39      7.17 o 
   2   3   4      106.00      147.18      8.10 o 
   3   3   4     1286.93     1202.76     21.45 o 
   4   3   4     1472.58     1404.91     24.97 o 
   5   3   4      170.74      164.56     11.61 o 
   6   3   4      116.15      146.30     20.67 o 
   7   3   4     2305.92     2305.05     63.27 o 
   8   3   4      515.51      522.85     38.94 o 
   9   3   4       96.77       44.95     19.36 o 
  10   3   4      533.12      519.09     59.40 o 
  11   3   4      452.39      436.45     56.82 o 
  12   3   4      393.66      494.12     64.56 o 
 -13   4   4      334.39      327.38     42.59 o 
 -12   4   4       60.05       68.13     25.65 o 
 -11   4   4      594.55      649.33     49.93 o 
 -10   4   4      973.08     1036.50     52.06 o 
  -9   4   4      534.04      548.75     92.11 o 
  -8   4   4      213.87      214.66     20.64 o 
  -7   4   4      730.40      775.73     29.68 o 
  -6   4   4     1133.43     1097.53     42.56 o 
  -5   4   4     1231.69     1363.30     44.10 o 
  -4   4   4     3504.01     3688.52     49.66 o 
  -3   4   4     6596.38     6512.11     77.06 o 
  -2   4   4     6139.58     6290.48     71.00 o 
  -1   4   4     1687.64     1782.63     28.74 o 
   0   4   4     1283.30     1322.05     24.15 o 
   1   4   4     4319.26     4298.53     60.06 o 
   2   4   4     1552.84     1445.61     23.40 o 
   3   4   4      581.83      638.39     21.66 o 
   4   4   4     1862.65     1711.79     57.73 o 
   5   4   4     4081.90     4064.58     87.37 o 
   6   4   4      133.38      150.81     17.64 o 
   7   4   4      996.31     1074.22     80.06 o 
   8   4   4      497.03      564.19     43.47 o 
   9   4   4     1957.29     2166.74    101.58 o 
  10   4   4      606.61      592.26     65.42 o 
  11   4   4       25.11      -26.69     24.10 o 
 -12   5   4      916.43      886.48     63.56 o 
 -11   5   4      705.01      771.08     56.89 o 
 -10   5   4       52.68       77.72     25.60 o 
  -9   5   4      122.20      228.93     74.03 o 
  -8   5   4      188.04      248.18     25.42 o 
  -7   5   4      484.27      519.17     39.23 o 
  -6   5   4      225.64      233.04     36.16 o 
  -5   5   4     2361.15     2281.25     61.12 o 
  -4   5   4     4002.67     3942.54     79.57 o 
  -3   5   4      763.99      853.12     34.19 o 
  -2   5   4     1283.71     1280.92     35.04 o 
  -1   5   4      864.95      817.96     21.01 o 
   0   5   4     1200.50     1200.33     50.07 o 
   1   5   4      494.31      523.26     16.48 o 
   2   5   4      938.28      924.87     29.29 o 
   3   5   4     7594.77     7545.29    122.96 o 
   4   5   4     1657.34     1637.38     35.92 o 
   5   5   4      214.90      189.20     18.87 o 
   6   5   4       61.65       97.97     16.53 o 
   7   5   4      888.95      882.05     44.31 o 
   8   5   4      338.15      370.16     36.12 o 
   9   5   4       37.03       16.36     24.10 o 
  10   5   4     1053.74     1180.22     82.64 o 
  11   5   4      495.95      474.32     66.28 o 
 -11   6   4       36.61       62.01     29.14 o 
 -10   6   4       59.20       59.90     39.60 o 
  -9   6   4      180.41      145.76     28.30 o 
  -8   6   4       31.34       22.06     14.34 o 
  -7   6   4      521.03      546.29     40.48 o 
  -6   6   4       54.43       39.97     15.90 o 
  -5   6   4       37.95       23.89     14.01 o 
  -4   6   4      278.73      295.71     27.65 o 
  -3   6   4      274.95      223.72     19.61 o 
  -2   6   4      927.68      935.82     31.52 o 
  -1   6   4     1339.35     1332.89     28.80 o 
   0   6   4        1.59        2.78      8.42 o 
   1   6   4      683.42      685.18     27.81 o 
   2   6   4       32.75       22.35      9.88 o 
   3   6   4       13.35       -7.12      9.27 o 
   4   6   4      121.62      103.83     16.03 o 
   5   6   4      309.67      294.23     21.00 o 
   6   6   4      442.19      479.69     27.11 o 
   7   6   4      187.10      193.97     23.28 o 
   8   6   4      163.67      165.75     35.82 o 
   9   6   4      109.58      154.95     41.32 o 
  10   6   4      210.20      252.23     50.79 o 
 -10   7   4      122.85      101.02     29.91 o 
  -9   7   4       42.89       18.23     23.65 o 
  -8   7   4        5.86       25.73     15.54 o 
  -7   7   4      695.57      625.51     60.26 o 
  -6   7   4      113.22      100.00     23.29 o 
  -5   7   4       25.45       13.42     17.33 o 
  -4   7   4        8.32       -8.16     10.84 o 
  -3   7   4      111.96      104.43     16.00 o 
  -2   7   4      836.78      848.54     44.10 o 
  -1   7   4       78.86       94.82     21.28 o 
   0   7   4       26.07       38.50     16.53 o 
   1   7   4      182.74      199.45     19.82 o 
   2   7   4      145.17      144.78     18.44 o 
   3   7   4      472.88      496.81     30.36 o 
   4   7   4        4.19       10.26     13.00 o 
   5   7   4      536.25      515.39     29.09 o 
   6   7   4       27.01       32.15     13.42 o 
   7   7   4      235.78      193.19     21.36 o 
   8   7   4      555.69      540.11     33.35 o 
   9   7   4        1.40        6.93     17.10 o 
  -9   8   4      317.95      229.55     38.12 o 
  -8   8   4      142.99      106.65     28.26 o 
  -7   8   4      588.01      604.96     40.03 o 
  -6   8   4      271.23      304.66     31.23 o 
  -5   8   4      125.10      112.51     19.99 o 
  -4   8   4      208.75      209.17     30.74 o 
  -3   8   4       31.39       15.01     16.12 o 
  -2   8   4      284.47      325.32     36.51 o 
  -1   8   4      375.67      384.51     80.92 o 
   0   8   4     1009.89     1069.78     52.59 o 
   1   8   4     3190.83     3040.90     87.96 o 
   2   8   4       17.68        3.58     18.08 o 
   3   8   4      344.26      361.23     38.65 o 
   4   8   4        2.61       -5.63     12.89 o 
   5   8   4     1456.21     1505.70     44.19 o 
   6   8   4      431.28      440.93     29.71 o 
   7   8   4      462.36      390.25     34.05 o 
  -7   9   4      163.41      120.88     31.24 o 
  -6   9   4       72.36       77.01     26.70 o 
  -5   9   4        9.72       16.32     20.67 o 
  -4   9   4       19.66       22.01     20.38 o 
  -3   9   4      161.19      108.57     26.76 o 
  -2   9   4      127.14      115.42     67.15 o 
  -1   9   4      686.89      743.57     55.57 o 
   0   9   4     1195.11     1186.69     64.13 o 
   1   9   4      120.11      112.46     26.84 o 
   2   9   4      130.06       80.06     24.35 o 
   3   9   4      479.02      554.52     88.67 o 
   4   9   4      116.88      141.49     29.81 o 
   5   9   4        1.17       -7.56     16.88 o 
  -3  10   4      312.52      367.92    123.10 o 
  -2  10   4       35.63       60.30     24.93 o 
  -1  10   4       86.23      120.81     30.09 o 
   0  10   4        7.33       -1.60     25.83 o 
   1  10   4        2.79       -4.52     22.06 o 
   2  10   4      366.01      343.94     67.15 o 
 -14   1   5      332.17      279.66     36.82 o 
 -13   1   5      228.81      243.00     47.78 o 
 -12   1   5       70.33       49.89     17.79 o 
 -11   1   5      160.39      136.66     16.47 o 
 -10   1   5      109.06      109.70     14.86 o 
  -9   1   5      750.51      734.61     27.51 o 
  -8   1   5      133.01      164.11     14.46 o 
  -7   1   5      519.81      442.83     20.63 o 
  -6   1   5      130.78      116.34     10.72 o 
  -5   1   5      966.23      909.83     23.86 o 
  -4   1   5     1609.09     1641.01     26.13 o 
  -3   1   5      166.33      112.55      7.77 o 
  -2   1   5     7107.76     6907.64     68.72 o 
  -1   1   5      985.74     1005.99     16.07 o 
   0   1   5      541.61      528.60     14.40 o 
   1   1   5      333.61      326.99     22.38 o 
   2   1   5      347.38      279.25     15.51 o 
   3   1   5      458.77      436.14     14.88 o 
   4   1   5      121.12      146.83     11.55 o 
   5   1   5     1803.91     1717.00     33.98 o 
   6   1   5     1192.90     1182.80     30.49 o 
   7   1   5      162.49      151.90     15.86 o 
   8   1   5        5.77       15.58     13.41 o 
   9   1   5     2105.77     2129.13     60.29 o 
  10   1   5      897.16      969.31     63.70 o 
  11   1   5        7.20        8.61     23.24 o 
  12   1   5      546.74      531.14     62.84 o 
 -14   2   5       10.41       35.06     36.59 o 
 -13   2   5      509.14      474.01     44.49 o 
 -12   2   5     1904.15     1793.59     66.88 o 
 -11   2   5      856.95      855.03     52.02 o 
 -10   2   5      153.67      165.33     25.61 o 
  -9   2   5      536.69      550.44     27.65 o 
  -8   2   5     1448.87     1415.34     37.66 o 
  -7   2   5     1658.14     1626.73     37.81 o 
  -6   2   5       21.17        9.14      6.61 o 
  -5   2   5     1479.50     1255.01     36.70 o 
  -4   2   5     4783.15     4596.45     57.24 o 
  -3   2   5     3082.69     3258.43     43.19 o 
  -2   2   5      266.28      325.00     22.02 o 
  -1   2   5     1086.59     1025.10     20.54 o 
   0   2   5     4962.80     4921.76     42.52 o 
   1   2   5       32.93       17.49      3.90 o 
   2   2   5     4789.23     5166.07     45.27 o 
   3   2   5     2035.13     1792.14     27.83 o 
   4   2   5     4383.59     4261.40     55.08 o 
   5   2   5      595.49      617.67     31.95 o 
   6   2   5      234.95      237.13     17.23 o 
   7   2   5     3486.91     3419.26     57.50 o 
   8   2   5        9.21       14.63     21.52 o 
   9   2   5       26.80       -0.86     21.52 o 
  10   2   5      264.70      276.33     44.76 o 
  11   2   5      938.00      911.63     78.34 o 
  12   2   5      445.82      447.64     61.12 o 
 -13   3   5      251.03      300.08     38.33 o 
 -12   3   5       97.16       85.26     25.48 o 
 -11   3   5       58.85       70.27     23.78 o 
 -10   3   5     1672.83     1588.15     61.95 o 
  -9   3   5      794.34      876.60     51.22 o 
  -8   3   5      113.78      136.87     22.13 o 
  -7   3   5      518.44      511.32     18.79 o 
  -6   3   5     1872.00     1776.45     51.70 o 
  -5   3   5     2322.82     2220.35     38.73 o 
  -4   3   5      479.65      460.40     17.32 o 
  -3   3   5     2353.16     2193.51     35.59 o 
  -2   3   5      973.99      921.06     21.36 o 
  -1   3   5      754.19      763.19     19.16 o 
   0   3   5      106.77      137.13      8.89 o 
   1   3   5      744.24      623.78     15.40 o 
   2   3   5     2070.72     1891.32     25.55 o 
   3   3   5      244.48      284.11     14.21 o 
   4   3   5      123.91      108.31      9.32 o 
   5   3   5     1878.16     1729.62     31.23 o 
   6   3   5     1201.48     1118.61     41.75 o 
   7   3   5       77.27       65.66     18.51 o 
   8   3   5       12.65        0.86     20.66 o 
   9   3   5     1392.23     1432.44     80.92 o 
  10   3   5      271.67      287.52     47.35 o 
  11   3   5       30.69       24.96     27.55 o 
  12   3   5      257.47      247.92     49.93 o 
 -13   4   5        2.43      -29.12     19.41 o 
 -12   4   5      516.56      534.10     58.97 o 
 -11   4   5      263.11      208.26     32.89 o 
 -10   4   5      168.04      142.58     33.14 o 
  -9   4   5       39.84       56.78     23.24 o 
  -8   4   5        4.17       -0.03     13.51 o 
  -7   4   5      104.06      109.61     15.49 o 
  -6   4   5       12.22       18.57     12.40 o 
  -5   4   5     1023.82     1071.78     31.85 o 
  -4   4   5      735.60      646.11     27.30 o 
  -3   4   5      126.57      114.73     10.50 o 
  -2   4   5      118.60      140.52     21.76 o 
  -1   4   5       51.50       46.98      7.06 o 
   0   4   5     1103.98     1225.83     23.44 o 
   1   4   5      361.89      445.34     17.77 o 
   2   4   5      938.49      903.21     22.06 o 
   3   4   5     1537.72     1566.68     37.61 o 
   4   4   5      955.59     1045.62     27.02 o 
   5   4   5      437.84      400.04     24.41 o 
   6   4   5     2468.74     2410.21     53.09 o 
   7   4   5       31.63       29.15     16.53 o 
   8   4   5       95.05       64.56     29.27 o 
   9   4   5       99.55       30.13     27.55 o 
  10   4   5      160.72       74.03     31.85 o 
  11   4   5        1.99       24.10     27.55 o 
 -12   5   5      104.74      138.70     82.64 o 
 -11   5   5      140.69      188.88     32.60 o 
 -10   5   5       12.76       48.16     23.37 o 
  -9   5   5      322.39      285.88     80.49 o 
  -8   5   5       42.23       34.56     30.56 o 
  -7   5   5       35.38       34.40     17.53 o 
  -6   5   5      898.40      897.50     41.18 o 
  -5   5   5      746.93      756.51     35.77 o 
  -4   5   5      404.93      425.07     30.56 o 
  -3   5   5       35.82       14.38      9.60 o 
  -2   5   5      112.94      114.02     15.90 o 
  -1   5   5       44.02       54.26      8.32 o 
   0   5   5       98.70      107.96     11.68 o 
   1   5   5      306.70      301.90     17.27 o 
   2   5   5      114.63       89.94     12.47 o 
   3   5   5       13.76       12.52      8.08 o 
   4   5   5       26.47       24.99      9.17 o 
   5   5   5      910.56      944.11     29.25 o 
   6   5   5        4.73       -1.72     11.74 o 
   7   5   5      471.82      558.49     33.84 o 
   8   5   5      155.82      126.54     34.43 o 
   9   5   5      144.83      112.77     36.16 o 
  10   5   5      367.02      523.39     66.28 o 
 -11   6   5      330.33      253.18     38.36 o 
 -10   6   5      165.96       91.09     28.68 o 
  -9   6   5      358.12      433.34     42.14 o 
  -8   6   5     1536.96     1540.55     61.86 o 
  -7   6   5     1084.38     1080.43    151.08 o 
  -6   6   5       43.34       52.72     17.58 o 
  -5   6   5      300.01      379.14     43.47 o 
  -4   6   5     1970.18     1976.21     57.84 o 
  -3   6   5      298.32      336.21     35.62 o 
  -2   6   5     2552.23     2649.72     52.94 o 
  -1   6   5      257.97      254.51     15.91 o 
   0   6   5     3645.89     3645.26     62.06 o 
   1   6   5      732.28      724.84     59.25 o 
   2   6   5       74.27       42.89     17.21 o 
   3   6   5     3513.46     3541.40     65.28 o 
   4   6   5     1431.14     1280.96     35.65 o 
   5   6   5      166.21      197.93     30.57 o 
   6   6   5      348.88      371.07     24.57 o 
   7   6   5      994.69     1008.62     42.08 o 
   8   6   5      862.19      860.01     55.99 o 
   9   6   5        0.60       -3.44     24.96 o 
  10   6   5       28.90      -14.63     30.99 o 
 -10   7   5      485.43      521.63     50.96 o 
  -9   7   5     1026.87      949.13     61.44 o 
  -8   7   5      254.45      185.30     52.08 o 
  -7   7   5       96.63      131.78     25.85 o 
  -6   7   5      752.54      780.22     49.38 o 
  -5   7   5      383.81      348.44     26.98 o 
  -4   7   5       10.28       16.33     12.15 o 
  -3   7   5        7.46        8.83     11.14 o 
  -2   7   5     2053.68     2049.76     74.03 o 
  -1   7   5      208.84      244.48     29.22 o 
   0   7   5      241.97      210.88     27.04 o 
   1   7   5      353.56      354.88     25.53 o 
   2   7   5     1059.35     1049.46     46.69 o 
   3   7   5      750.49      798.15     34.76 o 
   4   7   5      106.35      128.15     16.65 o 
   5   7   5     2608.98     2631.64     54.64 o 
   6   7   5       25.74       40.21     17.89 o 
   7   7   5      218.87      176.73     25.30 o 
   8   7   5      236.17      207.15     27.10 o 
  -9   8   5       22.06       25.95     25.22 o 
  -8   8   5      226.81      220.23     36.16 o 
  -7   8   5      196.17      186.45     44.76 o 
  -6   8   5       44.08       32.00     16.79 o 
  -5   8   5       58.89       57.82     21.60 o 
  -4   8   5       45.66       48.49     20.38 o 
  -3   8   5      167.63      169.53     27.98 o 
  -2   8   5       14.68        5.98     16.66 o 
  -1   8   5       86.81      112.35     24.96 o 
   0   8   5      861.80      846.09     54.48 o 
   1   8   5        4.46        8.37     17.62 o 
   2   8   5      799.92      760.59     52.52 o 
   3   8   5        3.39        3.54     13.11 o 
   4   8   5       22.37       51.25     17.10 o 
   5   8   5      378.76      334.83     26.35 o 
   6   8   5      684.72      668.90     35.87 o 
   7   8   5      406.18      300.09     34.82 o 
  -7   9   5       91.97       74.14     27.57 o 
  -6   9   5       19.51       12.03     22.81 o 
  -5   9   5        0.36       -7.50     18.84 o 
  -4   9   5        0.80       -2.81     19.45 o 
  -3   9   5       39.37       44.69     20.99 o 
  -2   9   5        0.18      -12.21     16.73 o 
  -1   9   5        0.07       -7.70     17.99 o 
   0   9   5       12.45       -7.52     17.65 o 
   1   9   5       29.54       11.62     19.48 o 
   2   9   5        6.46       -4.88     24.10 o 
   3   9   5       52.97       21.19     21.60 o 
   4   9   5        0.01      -27.77     18.84 o 
   5   9   5       92.50       79.52     22.65 o 
  -3  10   5       20.43       14.47     22.21 o 
  -2  10   5       14.99       15.16     28.41 o 
  -1  10   5      229.58      277.31     39.95 o 
   0  10   5       29.68       60.37     26.47 o 
   1  10   5        1.00        3.44     22.67 o 
 -14   0   6      864.31      961.56     87.81 o 
 -13   0   6      558.63      520.64     91.68 o 
 -12   0   6       35.87       52.74     19.44 o 
 -11   0   6      558.32      474.18     57.25 o 
 -10   0   6     2242.09     2159.23     64.31 o 
  -9   0   6     3139.05     3096.24     73.99 o 
  -8   0   6      528.79      534.65     99.43 o 
  -7   0   6      255.44      204.57     20.84 o 
  -6   0   6     1190.85      952.09     52.51 o 
  -5   0   6      604.60      532.21     24.41 o 
  -4   0   6      912.33     1141.33     31.99 o 
  -3   0   6       21.54       18.87      7.75 o 
  -2   0   6     5471.26     5214.55     69.70 o 
   0   0   6      375.47      431.28     24.96 o 
   1   0   6     2829.45     2539.49     62.84 o 
   2   0   6     4850.75     4725.17     98.14 o 
   3   0   6       47.23       24.10     11.19 o 
   4   0   6     5474.16     5888.17    123.96 o 
   5   0   6     2301.74     2157.31     44.47 o 
   6   0   6     2976.12     2919.78     57.44 o 
   7   0   6      369.09      355.53     38.74 o 
   8   0   6      228.21      233.29     34.43 o 
   9   0   6     2356.33     2311.37     91.25 o 
  10   0   6     1621.29     1491.84     77.48 o 
  11   0   6       14.14       56.82     29.27 o 
 -14   1   6       54.68       29.07     23.53 o 
 -13   1   6       51.84       68.01     23.13 o 
 -12   1   6      267.60      277.48     22.52 o 
 -11   1   6      561.54      600.26     30.12 o 
 -10   1   6      165.54      179.37     18.51 o 
  -9   1   6       52.78       43.77     11.85 o 
  -8   1   6      497.68      465.40     22.78 o 
  -7   1   6     1142.22     1042.53     26.75 o 
  -6   1   6        5.47       11.69      6.53 o 
  -5   1   6      343.03      301.96     13.87 o 
  -4   1   6     1890.03     1728.66     27.60 o 
  -3   1   6     2910.83     2833.08     39.89 o 
  -2   1   6       61.94       72.30      6.46 o 
  -1   1   6     2457.20     2348.48     27.54 o 
   0   1   6      988.34      893.47     24.60 o 
   1   1   6     1966.29     1912.23    112.34 o 
   2   1   6      269.52      247.17     16.05 o 
   3   1   6       12.06       39.19      7.28 o 
   4   1   6      829.46      760.20     21.56 o 
   5   1   6        6.03       11.27      7.55 o 
   6   1   6       34.91       42.25     10.26 o 
   7   1   6     3048.05     3174.57     69.19 o 
   8   1   6      172.03      188.50     46.06 o 
   9   1   6      105.01      148.07     22.06 o 
  10   1   6       88.29       82.64     30.99 o 
  11   1   6     1325.40     1319.67     80.06 o 
  12   1   6      224.39      207.46     45.62 o 
 -14   2   6        1.90        6.72     22.30 o 
 -13   2   6       19.21        9.00     20.89 o 
 -12   2   6       18.81        2.12     18.25 o 
 -11   2   6       60.50       36.86     19.75 o 
 -10   2   6      436.13      393.24     27.07 o 
  -9   2   6       62.61       53.65     12.97 o 
  -8   2   6        7.22        4.32      8.99 o 
  -7   2   6      219.92      199.83     17.00 o 
  -6   2   6      259.33      305.35     13.81 o 
  -5   2   6      245.24      247.18     15.75 o 
  -4   2   6     1085.72     1201.54     26.66 o 
  -3   2   6     1829.91     1848.88     31.70 o 
  -2   2   6       66.17       76.13      8.41 o 
  -1   2   6       65.37       70.43      7.75 o 
   0   2   6      375.11      418.00     10.90 o 
   1   2   6      114.75      174.51      8.36 o 
   2   2   6     1778.54     2029.15     25.22 o 
   3   2   6      114.94      121.61     10.19 o 
   4   2   6      289.47      307.10     21.97 o 
   5   2   6      189.17      167.24     14.05 o 
   6   2   6       60.78       65.28     16.67 o 
   7   2   6       53.27       51.94     13.83 o 
   8   2   6     2718.89     2757.28    103.30 o 
   9   2   6       55.74       22.38     24.10 o 
  10   2   6       19.80      -11.19     20.66 o 
  11   2   6       19.89        8.61     26.69 o 
  12   2   6      523.76      490.68     63.70 o 
 -13   3   6      201.15      226.48     47.78 o 
 -12   3   6       35.32       26.53     23.37 o 
 -11   3   6      415.19      460.16     42.28 o 
 -10   3   6       99.59       65.81     22.10 o 
  -9   3   6      209.53      248.74     31.24 o 
  -8   3   6      295.78      291.09     30.14 o 
  -7   3   6      624.06      623.64     20.89 o 
  -6   3   6      615.53      694.44     36.66 o 
  -5   3   6       19.42       46.74      8.54 o 
  -4   3   6     1467.53     1373.85     29.37 o 
  -3   3   6     1495.41     1468.10     38.06 o 
  -2   3   6      377.64      405.72     15.26 o 
  -1   3   6      215.44      207.40     12.73 o 
   0   3   6     2670.59     2612.67     45.48 o 
   1   3   6     1341.56     1637.57     23.87 o 
   2   3   6        0.10       -1.16      3.99 o 
   3   3   6     1066.13     1078.71     20.84 o 
   4   3   6      707.72      713.86     23.86 o 
   5   3   6     1623.65     1552.29     33.91 o 
   6   3   6       65.21       69.99     16.53 o 
   7   3   6      233.92      186.80     33.57 o 
   8   3   6      303.50      253.95     41.32 o 
   9   3   6      118.38      161.84     36.16 o 
  10   3   6      146.76      102.44     35.29 o 
  11   3   6      447.82      432.14     59.40 o 
 -13   4   6      601.56      633.73     54.78 o 
 -12   4   6      646.68      576.81     71.88 o 
 -11   4   6      675.66      676.27     52.31 o 
 -10   4   6     1866.69     1876.80     69.19 o 
  -9   4   6      468.27      461.36     40.89 o 
  -8   4   6       79.45       65.97     20.21 o 
  -7   4   6      249.49      205.82     27.12 o 
  -6   4   6     3402.45     3417.59     77.85 o 
  -5   4   6     2238.23     2152.87     51.92 o 
  -4   4   6       24.47       24.36      9.60 o 
  -3   4   6      807.65      775.50     22.62 o 
  -2   4   6     3480.00     3477.94     69.22 o 
  -1   4   6       15.10       30.07      6.96 o 
   0   4   6      285.74      342.52     14.40 o 
   1   4   6      374.20      328.81     13.96 o 
   2   4   6     3400.84     3321.66     38.77 o 
   3   4   6      206.86      167.89     13.42 o 
   4   4   6      738.13      773.26     23.87 o 
   5   4   6     1404.26     1464.51     39.47 o 
   6   4   6      390.88      370.63     30.44 o 
   7   4   6      218.06      301.30     43.04 o 
   8   4   6      428.13      435.59     52.51 o 
   9   4   6      867.19     1008.05     71.45 o 
  10   4   6      887.41      950.37     83.50 o 
  11   4   6        0.89       -0.86     28.41 o 
 -12   5   6      660.62      641.06     82.21 o 
 -11   5   6      240.09      314.39     52.94 o 
 -10   5   6      179.02      146.11     29.14 o 
  -9   5   6        8.74       -1.32     16.39 o 
  -8   5   6     1593.26     1687.06    110.62 o 
  -7   5   6     1330.46     1385.77     54.17 o 
  -6   5   6      132.54      138.70     22.53 o 
  -5   5   6      624.79      552.69     58.97 o 
  -4   5   6     1624.72     1501.12     47.98 o 
  -3   5   6      230.76      202.39     14.88 o 
  -2   5   6        0.85       -2.52      6.57 o 
  -1   5   6       57.04      122.44     11.08 o 
   0   5   6      929.75      890.76     27.96 o 
   1   5   6       42.55       28.45      9.10 o 
   2   5   6      100.56      107.53     13.36 o 
   3   5   6     2199.99     2269.87     42.01 o 
   4   5   6     1131.32     1175.89     31.03 o 
   5   5   6      731.61      763.05     27.80 o 
   6   5   6       92.40       90.10     18.51 o 
   7   5   6      470.24      569.02     60.26 o 
   8   5   6       87.57       76.62     30.13 o 
   9   5   6        8.21      -13.77     25.83 o 
  10   5   6      232.50      157.53     43.90 o 
 -11   6   6        0.12       37.45     25.22 o 
 -10   6   6        3.60      -11.24     19.85 o 
  -9   6   6      166.86      172.39     30.52 o 
  -8   6   6       11.34      -20.68     15.38 o 
  -7   6   6      103.36       54.30     19.78 o 
  -6   6   6      252.61      292.69     31.04 o 
  -5   6   6       74.63       54.47     17.34 o 
  -4   6   6       30.91       57.81     15.92 o 
  -3   6   6       73.90       74.73     18.83 o 
  -2   6   6      116.18      103.54     14.02 o 
  -1   6   6       66.22       66.68     14.28 o 
   0   6   6       63.06       54.40     12.05 o 
   1   6   6      339.03      344.58     26.84 o 
   2   6   6        6.13        8.75      9.72 o 
   3   6   6        2.89       -1.41      8.35 o 
   4   6   6      245.61      251.72     19.18 o 
   5   6   6      160.84      172.98     17.55 o 
   6   6   6      179.79      181.26     19.30 o 
   7   6   6       12.65        3.61     14.64 o 
   8   6   6      144.05      148.07     42.18 o 
   9   6   6       51.49       20.66     31.85 o 
 -10   7   6       11.41      -20.69     22.34 o 
  -9   7   6        0.89      -10.83     18.14 o 
  -8   7   6      353.17      306.74     36.64 o 
  -7   7   6      465.60      423.03     39.78 o 
  -6   7   6        0.90        5.56     15.69 o 
  -5   7   6       90.50       95.25     17.49 o 
  -4   7   6       53.18       73.50     15.20 o 
  -3   7   6       40.15       43.41     13.67 o 
  -2   7   6       71.06       54.90     18.75 o 
  -1   7   6        6.29       -1.34     12.99 o 
   0   7   6      162.46      170.45     25.26 o 
   1   7   6      290.47      308.35     26.01 o 
   2   7   6      278.11      271.60     23.36 o 
   3   7   6        0.89        8.83     12.04 o 
   4   7   6        3.08       -9.23     10.42 o 
   5   7   6        0.38      -14.84     10.62 o 
   6   7   6        7.37      -11.28     12.63 o 
   7   7   6      157.98      129.51     22.86 o 
   8   7   6      278.43      364.05     60.69 o 
  -9   8   6      260.05      272.59     96.41 o 
  -8   8   6        2.48       -3.71     26.69 o 
  -7   8   6      137.15      110.11     22.31 o 
  -6   8   6     1052.94     1026.93     45.22 o 
  -5   8   6      277.14      264.98     34.29 o 
  -4   8   6       11.18      -15.68     15.07 o 
  -3   8   6      138.17      104.36     39.17 o 
  -2   8   6     1003.62     1015.07     52.65 o 
  -1   8   6      108.54      103.72     24.04 o 
   0   8   6      229.02      220.89     40.03 o 
   1   8   6      411.78      421.29     40.16 o 
   2   8   6      146.60      135.26     25.98 o 
   3   8   6       16.60       27.63     15.14 o 
   4   8   6        1.89       12.95     12.97 o 
   5   8   6      545.97      573.17     36.53 o 
   6   8   6       28.11       24.69     17.80 o 
   7   8   6       27.86       54.93     20.58 o 
  -6   9   6       36.33       13.99     22.16 o 
  -5   9   6       32.95       48.09     24.53 o 
  -4   9   6      350.07      417.15     43.98 o 
  -3   9   6      183.14      192.89     32.24 o 
  -2   9   6       10.35       13.34     20.70 o 
  -1   9   6      220.69      197.10     31.24 o 
   0   9   6     1956.67     2119.69     78.52 o 
   1   9   6      105.03      100.69     26.43 o 
   2   9   6        0.90       11.83     18.84 o 
   3   9   6       83.35       83.12     25.82 o 
   4   9   6      202.41      222.81     28.65 o 
  -2  10   6       77.02       84.70     28.26 o 
  -1  10   6       15.45       16.15     30.56 o 
   0  10   6       88.34       42.46     25.86 o 
 -14   1   7      385.43      353.57     41.18 o 
 -13   1   7      312.37      349.25     38.29 o 
 -12   1   7       15.67        3.44     12.55 o 
 -11   1   7       21.65       -1.09     10.34 o 
 -10   1   7       14.10        0.44     12.67 o 
  -9   1   7     3389.44     3453.51     56.02 o 
  -8   1   7     1011.16      908.29     27.24 o 
  -7   1   7      865.37      826.32     32.65 o 
  -6   1   7     1666.56     1537.06     35.42 o 
  -5   1   7      527.75      463.06     31.21 o 
  -4   1   7     2720.09     2891.80     38.52 o 
  -3   1   7      344.65      320.15     12.95 o 
  -2   1   7    14876.54    15349.56    116.81 o 
  -1   1   7     2508.21     2502.19     38.42 o 
   0   1   7      548.95      597.73     39.60 o 
   1   1   7     1763.36     1662.58     37.07 o 
   2   1   7      493.40      397.08     41.75 o 
   3   1   7      101.90       41.65      9.68 o 
   4   1   7      171.05      194.10     14.51 o 
   5   1   7      887.83      848.57     24.41 o 
   6   1   7     1784.75     1776.27     49.13 o 
   7   1   7      594.99      646.02     34.33 o 
   8   1   7      560.81      512.97     35.67 o 
   9   1   7      578.42      610.65     49.50 o 
  10   1   7      212.53      222.96     41.32 o 
  11   1   7       98.10       64.56     30.99 o 
 -14   2   7      255.00      252.28     36.73 o 
 -13   2   7      536.91      427.22     76.18 o 
 -12   2   7     1093.54     1106.22     55.28 o 
 -11   2   7     2370.50     2322.55     73.91 o 
 -10   2   7      771.92      834.48     46.34 o 
  -9   2   7      929.55      941.99     34.72 o 
  -8   2   7     3560.66     3464.67     61.58 o 
  -7   2   7     2026.82     1930.58     44.16 o 
  -6   2   7       42.39       48.65      9.19 o 
  -5   2   7      280.03      266.24     16.50 o 
  -4   2   7     9204.19     9039.28     95.33 o 
  -3   2   7     3349.44     3057.30     44.31 o 
  -2   2   7      185.60      127.38     10.26 o 
  -1   2   7     1103.35     1066.04     20.09 o 
   0   2   7     8573.10     8718.15     67.62 o 
   1   2   7      103.43       34.19      4.92 o 
   2   2   7      111.67      129.99      8.44 o 
   3   2   7     3206.35     3246.70     38.81 o 
   4   2   7     6446.45     6492.21     75.45 o 
   5   2   7      912.41      874.71     30.25 o 
   6   2   7     2127.25     2111.57     66.29 o 
   7   2   7      526.26      536.10     46.92 o 
   8   2   7       15.55        0.86     18.08 o 
   9   2   7      582.53      651.66     63.70 o 
  10   2   7      480.33      383.94     51.65 o 
  11   2   7      874.92     1092.41     79.20 o 
 -13   3   7      362.93      452.22     77.48 o 
 -12   3   7      886.61      852.10     57.12 o 
 -11   3   7     1048.37     1053.62     54.53 o 
 -10   3   7     1151.41     1104.09     52.82 o 
  -9   3   7      747.62      698.88     91.25 o 
  -8   3   7       24.76       20.66     10.74 o 
  -7   3   7      130.74      128.97     14.82 o 
  -6   3   7     4717.11     4919.03     69.04 o 
  -5   3   7     1884.04     1738.56     36.20 o 
  -4   3   7      820.42      909.58     29.58 o 
  -3   3   7     2121.85     2117.94     37.11 o 
  -2   3   7     1978.08     1903.11     33.87 o 
  -1   3   7     1349.17     1251.07     26.76 o 
   0   3   7     1936.19     2016.56     27.40 o 
   1   3   7      423.66      320.18     12.39 o 
   2   3   7     4822.12     4870.84     47.99 o 
   3   3   7      311.29      295.14     12.80 o 
   4   3   7      382.72      421.43     16.40 o 
   5   3   7     1093.23     1069.16     29.23 o 
   6   3   7      784.62      769.59     54.23 o 
   7   3   7     1085.16     1051.09     65.42 o 
   8   3   7      377.53      316.79     44.76 o 
   9   3   7      767.89      811.78     74.03 o 
  10   3   7      372.83      394.27     56.82 o 
  11   3   7      142.50      148.93     42.18 o 
 -13   4   7      264.88      235.05     37.83 o 
 -12   4   7      110.56      105.82     28.75 o 
 -11   4   7       75.56       73.33     25.15 o 
 -10   4   7       53.49       60.64     22.75 o 
  -9   4   7        0.98        1.58     25.83 o 
  -8   4   7        3.33      -21.22     14.81 o 
  -7   4   7       96.91       75.54     28.41 o 
  -6   4   7      178.49      197.87     24.38 o 
  -5   4   7      187.98      188.37     15.19 o 
  -4   4   7     1758.33     1806.94     36.84 o 
  -3   4   7       13.66       11.07      7.16 o 
  -2   4   7      422.54      455.15     18.77 o 
  -1   4   7       12.17       12.81      6.24 o 
   0   4   7       28.01       11.97      6.03 o 
   1   4   7       56.24       74.54      7.97 o 
   2   4   7      705.72      727.67     17.86 o 
   3   4   7      846.73      810.95     23.74 o 
   4   4   7       20.43       27.39     13.75 o 
   5   4   7      370.77      380.26     22.17 o 
   6   4   7      647.22      670.60     59.40 o 
   7   4   7       71.46       58.54     24.96 o 
   8   4   7      235.07      253.09     44.76 o 
   9   4   7       22.81       38.74     25.83 o 
  10   4   7      101.57      208.32     44.76 o 
 -12   5   7        0.54        0.69     23.08 o 
 -11   5   7       11.34       10.10     44.76 o 
 -10   5   7      251.93      232.62     33.58 o 
  -9   5   7       62.57       22.27     20.06 o 
  -8   5   7      528.03      543.86     48.64 o 
  -7   5   7       44.37       49.34     18.99 o 
  -6   5   7      444.49      418.71     34.02 o 
  -5   5   7     1987.53     1893.90     57.33 o 
  -4   5   7      109.55      107.63     22.81 o 
  -3   5   7      113.36      119.67     12.86 o 
  -2   5   7       92.28      135.26     12.13 o 
  -1   5   7       10.75       11.34      6.79 o 
   0   5   7      816.41      946.37     23.40 o 
   1   5   7      447.90      420.25     23.23 o 
   2   5   7      753.44      734.05     24.12 o 
   3   5   7      118.19      115.03     17.02 o 
   4   5   7      190.70      176.58     15.81 o 
   5   5   7        3.47        0.39      9.32 o 
   6   5   7      376.14      383.75     28.27 o 
   7   5   7      255.34      248.78     43.90 o 
   8   5   7       23.56       25.83     24.96 o 
   9   5   7      125.92       98.14     37.02 o 
  10   5   7      197.74      247.06     52.51 o 
 -11   6   7      481.62      441.97     48.64 o 
 -10   6   7       30.56       -9.97     18.71 o 
  -9   6   7      625.88      673.11     51.70 o 
  -8   6   7     1683.81     1667.85     77.91 o 
  -7   6   7      860.60      878.46     49.29 o 
  -6   6   7      396.17      436.41     36.89 o 
  -5   6   7      415.22      399.75     66.28 o 
  -4   6   7     1868.53     2015.71     60.29 o 
  -3   6   7      451.67      452.22     27.37 o 
  -2   6   7       32.36        6.44      9.36 o 
  -1   6   7      772.73      792.23     29.35 o 
   0   6   7     1520.09     1540.20     40.66 o 
   1   6   7     1049.48     1029.45     33.93 o 
   2   6   7        9.15        2.32     10.21 o 
   3   6   7      315.04      294.81     20.36 o 
   4   6   7       15.15       22.26     10.88 o 
   5   6   7       12.13       11.25     11.13 o 
   6   6   7       15.67       22.22     14.73 o 
   7   6   7      726.31      698.04     51.41 o 
   8   6   7      724.58      670.60     71.45 o 
   9   6   7      150.45      228.12     49.93 o 
 -10   7   7      951.36      998.72     65.61 o 
  -9   7   7      311.64      358.47     40.77 o 
  -8   7   7      194.41      151.51     28.96 o 
  -7   7   7      293.65      286.46     34.29 o 
  -6   7   7      659.76      652.27     46.15 o 
  -5   7   7      630.72      663.16     37.61 o 
  -4   7   7      162.14      154.16     21.12 o 
  -3   7   7       67.98       65.77     19.36 o 
  -2   7   7     1244.03     1369.79     55.39 o 
  -1   7   7      426.84      392.07     68.87 o 
   0   7   7        3.25       -7.61     13.08 o 
   1   7   7      857.72      892.92     34.37 o 
   2   7   7     1418.15     1459.88     63.53 o 
   3   7   7      625.54      672.98     49.08 o 
   4   7   7       25.12       26.30     16.91 o 
   5   7   7      859.05      977.97     42.31 o 
   6   7   7      833.81      899.53     49.50 o 
   7   7   7      170.95      275.07     35.67 o 
   8   7   7      120.15       23.24     34.43 o 
  -8   8   7      201.82      206.98     38.31 o 
  -7   8   7      209.34      202.02     26.65 o 
  -6   8   7       11.10        4.90     14.99 o 
  -5   8   7      232.44      212.26     34.86 o 
  -4   8   7       67.64       56.85     22.06 o 
  -3   8   7      215.15      204.84     30.36 o 
  -2   8   7        0.55      -15.25     14.90 o 
  -1   8   7     1142.27     1080.21     53.87 o 
   0   8   7      306.18      305.73     61.55 o 
   1   8   7       19.16       -3.32     22.38 o 
   2   8   7       95.01       53.76     21.60 o 
   3   8   7      112.95      120.59     17.73 o 
   4   8   7      500.95      509.37     30.56 o 
   5   8   7       36.56        6.47     16.35 o 
   6   8   7      327.17      316.20     44.17 o 
  -6   9   7       73.41       47.14     24.93 o 
  -5   9   7       32.06       -5.27     20.67 o 
  -4   9   7       32.35       29.55     22.21 o 
  -3   9   7       67.16       64.65     24.33 o 
  -2   9   7       13.30      -15.61     18.14 o 
  -1   9   7       35.87        2.90     19.78 o 
   0   9   7      137.39      188.57     33.14 o 
   1   9   7      199.26      174.64     43.47 o 
   2   9   7       11.46      -17.96     17.15 o 
   3   9   7      158.91      121.29     28.26 o 
   4   9   7       78.32       76.74     21.27 o 
 -14   0   8      703.74      700.97     52.79 o 
 -13   0   8      921.49     1045.83     64.13 o 
 -12   0   8      643.64      720.47     67.58 o 
 -11   0   8     1201.15     1073.65     49.93 o 
 -10   0   8     2366.57     2239.37     65.87 o 
  -9   0   8    14280.91    14205.61    194.83 o 
  -8   0   8     2390.04     2335.96     95.98 o 
  -7   0   8      141.79      155.99     18.59 o 
  -6   0   8     4848.80     4898.21     83.50 o 
  -5   0   8      377.98      226.89     27.98 o 
  -4   0   8     1523.28     1423.45     37.68 o 
  -3   0   8     1026.03     1076.97     30.74 o 
  -2   0   8    26428.28    27512.09    281.52 o 
  -1   0   8    18964.62    18563.38    515.21 o 
   0   0   8     4655.04     4379.11     96.41 o 
   1   0   8     2937.09     3111.09     79.20 o 
   2   0   8     7305.67     7354.19    143.76 o 
   3   0   8      313.63      526.84     35.29 o 
   4   0   8      348.02      301.30     31.85 o 
   5   0   8     3409.13     3262.60     94.69 o 
   6   0   8     4988.16     4742.39    123.10 o 
   7   0   8     2994.09     2937.20     99.00 o 
   8   0   8     1476.30     1423.84     71.45 o 
   9   0   8      914.58      876.34     61.12 o 
  10   0   8       44.68       79.20     29.27 o 
  11   0   8      330.38      348.64     50.79 o 
 -14   1   8      342.99      366.23     40.77 o 
 -13   1   8        7.39       19.79     20.06 o 
 -12   1   8       44.13       62.71     14.61 o 
 -11   1   8     1675.66     1556.71     41.12 o 
 -10   1   8      462.81      488.48     26.39 o 
  -9   1   8      339.61      382.83     22.93 o 
  -8   1   8      478.45      490.70     43.61 o 
  -7   1   8     6166.80     6163.59     72.79 o 
  -6   1   8     1900.42     1961.56     35.13 o 
  -5   1   8       55.84       46.13      7.74 o 
  -4   1   8    11767.54    12174.56    105.08 o 
  -3   1   8     1966.65     1697.30     33.18 o 
  -2   1   8     4261.27     4505.94     55.77 o 
  -1   1   8     2980.67     3183.52     42.64 o 
   0   1   8     8670.37     8657.40    114.92 o 
   1   1   8     2407.75     2315.28     47.37 o 
   2   1   8     4075.83     4530.60     73.26 o 
   3   1   8     1053.76     1069.92     22.94 o 
   4   1   8     1563.86     1520.51     41.95 o 
   5   1   8      894.97      839.90     40.46 o 
   6   1   8       19.05       11.24     11.52 o 
   7   1   8      360.74      406.40     34.43 o 
   8   1   8     1524.18     1535.43     51.83 o 
   9   1   8      841.72      810.57     54.66 o 
  10   1   8      643.58      597.43     62.84 o 
  11   1   8      102.51      117.94     37.88 o 
 -14   2   8        8.08       10.48     22.13 o 
 -13   2   8       20.52       28.14     22.16 o 
 -12   2   8       11.89      -13.12     17.15 o 
 -11   2   8     1155.12     1119.93     53.47 o 
 -10   2   8       21.62       22.92     12.82 o 
  -9   2   8      526.18      542.58     30.77 o 
  -8   2   8      217.16      205.78     37.88 o 
  -7   2   8     1200.41     1175.45     33.24 o 
  -6   2   8        0.91       -6.14      9.84 o 
  -5   2   8       52.78       63.60      9.88 o 
  -4   2   8      266.48      312.99     17.44 o 
  -3   2   8     3141.48     3387.31     50.55 o 
  -2   2   8     1184.30     1249.19     24.97 o 
  -1   2   8        6.97       10.66      4.90 o 
   0   2   8      759.51      806.80     15.68 o 
   1   2   8     1851.10     2011.99     25.60 o 
   2   2   8       97.90      109.03      8.03 o 
   3   2   8        5.77        4.87      5.25 o 
   4   2   8        0.37       -8.94     12.48 o 
   5   2   8     1684.32     1701.62     57.68 o 
   6   2   8        4.27       -1.14     10.13 o 
   7   2   8     1244.63     1281.86     45.45 o 
   8   2   8      323.73      370.16     48.21 o 
   9   2   8       58.91       34.43     26.69 o 
  10   2   8      573.06      516.51     62.84 o 
  11   2   8      568.68      646.49     72.31 o 
 -13   3   8        9.56       29.83     23.99 o 
 -12   3   8      214.56      214.61     34.30 o 
 -11   3   8     1597.42     1658.72     65.66 o 
 -10   3   8       67.95       37.32     20.59 o 
  -9   3   8       72.18       97.64     22.28 o 
  -8   3   8       92.62       72.94     19.11 o 
  -7   3   8     2496.21     2589.67     50.27 o 
  -6   3   8     3462.32     3520.10     57.77 o 
  -5   3   8      649.71      703.41     40.46 o 
  -4   3   8     1933.73     1907.80     37.15 o 
  -3   3   8     3673.76     3576.70     62.93 o 
  -2   3   8      601.16      603.40     20.04 o 
  -1   3   8      402.02      449.17     22.86 o 
   0   3   8      779.13      645.14     22.69 o 
   1   3   8      472.82      449.44     13.92 o 
   2   3   8       30.66       35.59      8.12 o 
   3   3   8      294.77      280.05     12.98 o 
   4   3   8      981.56     1098.39     31.24 o 
   5   3   8      638.04      596.18     61.12 o 
   6   3   8      368.90      507.90     53.37 o 
   7   3   8       20.71       31.85     22.38 o 
   8   3   8      765.72      753.24     69.73 o 
   9   3   8      303.13      289.24     48.21 o 
  10   3   8        0.22       29.27     30.13 o 
  11   3   8      186.73      181.64     46.49 o 
 -13   4   8     2691.72     2700.99     93.65 o 
 -12   4   8      349.77      345.74     41.61 o 
 -11   4   8       62.52       56.30     22.92 o 
 -10   4   8     1245.97     1184.59    123.53 o 
  -9   4   8     1145.09     1110.22     51.37 o 
  -8   4   8      405.14      431.38     68.87 o 
  -7   4   8      785.21      765.90     41.53 o 
  -6   4   8     4411.70     4404.85     73.63 o 
  -5   4   8     5870.99     5797.01     77.15 o 
  -4   4   8     1556.98     1524.51     35.08 o 
  -3   4   8       90.50      102.86     12.68 o 
  -2   4   8     3795.96     3833.69     56.09 o 
  -1   4   8     1559.18     1495.55     49.16 o 
   0   4   8      572.80      561.89     16.38 o 
   1   4   8      543.72      586.78     16.67 o 
   2   4   8     3398.53     3390.72     47.30 o 
   3   4   8     4353.16     4482.44     58.58 o 
   4   4   8       29.34       37.81     11.55 o 
   5   4   8      245.54      246.54     27.55 o 
   6   4   8      673.25      653.38     61.98 o 
   7   4   8      270.09      264.28     43.04 o 
   8   4   8       23.14       68.01     30.13 o 
   9   4   8      752.31      748.07     74.89 o 
  10   4   8      749.14      737.74     77.48 o 
 -12   5   8      529.61      594.70     54.35 o 
 -11   5   8     1351.44     1390.38     81.35 o 
 -10   5   8      657.51      699.91     52.92 o 
  -9   5   8       55.67       25.27     20.23 o 
  -8   5   8     2120.15     2077.59     71.88 o 
  -7   5   8     1083.24     1108.58     71.02 o 
  -6   5   8      341.15      329.20     31.31 o 
  -5   5   8        3.52       23.49     14.83 o 
  -4   5   8     1985.83     1919.36     55.91 o 
  -3   5   8     2885.26     2865.21     50.18 o 
  -2   5   8     1104.15     1189.80     28.17 o 
  -1   5   8       22.61       15.50      6.90 o 
   0   5   8     1892.42     1932.69     34.91 o 
   1   5   8     3402.59     3502.83     66.60 o 
   2   5   8      610.55      589.94     37.65 o 
   3   5   8     1387.84     1326.69     47.22 o 
   4   5   8     3116.57     3168.87     62.95 o 
   5   5   8     1583.32     1608.00     72.85 o 
   6   5   8       40.22       56.82     25.83 o 
   7   5   8      452.01      517.37     61.98 o 
   8   5   8     1100.51     1262.86     82.64 o 
   9   5   8      442.81      401.15     57.68 o 
 -11   6   8       33.43       28.28     42.18 o 
 -10   6   8        4.14      -12.54     20.66 o 
  -9   6   8      381.17      337.04     38.36 o 
  -8   6   8      149.38      140.06     36.59 o 
  -7   6   8      153.25      151.30     27.31 o 
  -6   6   8      620.16      574.90     42.28 o 
  -5   6   8      598.50      600.68     41.00 o 
  -4   6   8       40.88       56.74     16.53 o 
  -3   6   8      158.71      193.02     19.38 o 
  -2   6   8      637.69      643.42     41.07 o 
  -1   6   8      469.09      444.88     26.07 o 
   0   6   8        0.38        3.15      9.17 o 
   1   6   8      584.51      574.51     38.83 o 
   2   6   8      139.09      165.43     15.58 o 
   3   6   8      115.85      134.25     15.38 o 
   4   6   8      124.37      127.43     18.80 o 
   5   6   8      252.59      270.52     25.57 o 
   6   6   8      571.73      528.92     44.05 o 
   7   6   8       50.41       41.32     29.27 o 
   8   6   8       10.31       35.29     32.71 o 
 -10   7   8        2.48       11.84     24.82 o 
  -9   7   8        3.67       13.33     21.91 o 
  -8   7   8      113.12       86.85     26.89 o 
  -7   7   8       55.94       31.39     19.44 o 
  -6   7   8       29.36        0.59     35.73 o 
  -5   7   8       58.44       50.53     15.22 o 
  -4   7   8        0.89       13.82     12.11 o 
  -3   7   8      134.81      128.75     24.33 o 
  -2   7   8      113.45       99.58     22.52 o 
  -1   7   8       50.68       28.92     16.40 o 
   0   7   8        1.35       -4.07     14.29 o 
   1   7   8      353.47      379.28     26.96 o 
   2   7   8      617.24      640.58     31.19 o 
   3   7   8       15.81       12.71     11.10 o 
   4   7   8       11.39        0.92     13.06 o 
   5   7   8       39.92       40.64     16.03 o 
   6   7   8       91.55       59.96     24.65 o 
   7   7   8        2.87       13.24     21.69 o 
  -8   8   8      308.88      331.77     39.59 o 
  -7   8   8      137.97      125.04     22.65 o 
  -6   8   8      879.66      862.50     45.86 o 
  -5   8   8      684.59      720.91     53.56 o 
  -4   8   8      151.18      212.14     32.24 o 
  -3   8   8       19.81       -2.63     16.66 o 
  -2   8   8      640.75      783.73     75.75 o 
  -1   8   8      425.60      458.46     41.88 o 
   0   8   8       23.70       23.33     36.16 o 
   1   8   8      206.97      250.17     32.85 o 
   2   8   8      110.48      133.43     26.76 o 
   3   8   8      601.59      583.35     44.11 o 
   4   8   8      223.67      209.15     25.14 o 
   5   8   8       18.76       41.33     18.29 o 
   6   8   8      203.28      189.31     33.07 o 
  -6   9   8      489.48      451.25     48.04 o 
  -5   9   8       18.55       19.67     23.38 o 
  -4   9   8      667.65      633.50     52.02 o 
  -3   9   8      685.34      697.63     53.81 o 
  -2   9   8      164.99      114.20     28.53 o 
  -1   9   8      109.49       71.92     27.98 o 
   0   9   8     1042.81     1137.85    114.06 o 
   1   9   8      807.83      798.55     57.18 o 
   2   9   8       39.72       36.57     26.69 o 
   3   9   8      133.61      166.13     24.63 o 
 -14   1   9      418.99      342.85     41.00 o 
 -13   1   9      361.23      346.01     41.79 o 
 -12   1   9        4.15        0.20     11.47 o 
 -11   1   9     1216.51     1301.24     65.73 o 
 -10   1   9        4.75        4.87     10.61 o 
  -9   1   9     7273.98     7168.18     87.92 o 
  -8   1   9     1429.36     1387.74     33.86 o 
  -7   1   9      350.09      332.50     19.88 o 
  -6   1   9      194.41      170.36     13.73 o 
  -5   1   9     3243.97     3265.74     50.07 o 
  -4   1   9     9954.00    10687.16     97.60 o 
  -3   1   9       27.99       23.67      8.62 o 
  -2   1   9     9547.98    10043.41    101.64 o 
  -1   1   9     4940.73     4899.14     58.52 o 
   0   1   9      743.90      662.24     35.29 o 
   1   1   9      366.29      358.03     22.50 o 
   2   1   9        6.12       25.63      9.42 o 
   3   1   9     1496.16     1440.26     41.00 o 
   4   1   9     3061.95     3096.79     86.95 o 
   5   1   9      280.61      297.92     24.65 o 
   6   1   9     1214.33     1093.08     41.06 o 
   7   1   9      435.63      421.89     32.36 o 
   8   1   9       78.80       67.98     18.56 o 
   9   1   9       66.64       51.28     18.50 o 
  10   1   9      538.32      611.20     64.56 o 
  11   1   9      360.16      343.48     54.23 o 
 -13   2   9      127.86      111.87     35.29 o 
 -12   2   9     1230.41     1212.90     57.84 o 
 -11   2   9     4245.88     4303.81    104.29 o 
 -10   2   9      847.82      740.40     35.15 o 
  -9   2   9       18.43       14.63     11.54 o 
  -8   2   9     2820.78     2830.40     56.28 o 
  -7   2   9     6786.53     6735.99     89.95 o 
  -6   2   9     2378.76     2401.81     46.17 o 
  -5   2   9        0.62        3.48      7.42 o 
  -4   2   9     2404.45     2338.57     33.82 o 
  -3   2   9     6160.79     5886.23     59.88 o 
  -2   2   9     9000.80     9295.29     82.88 o 
  -1   2   9       35.33       55.33      7.24 o 
   0   2   9     5676.28     5593.06     51.24 o 
   1   2   9     7384.53     7283.59     67.09 o 
   2   2   9     2631.52     2573.02     64.49 o 
   3   2   9      660.83      653.13     20.80 o 
   4   2   9     1785.12     1784.06     47.43 o 
   5   2   9     1531.41     1590.93     46.91 o 
   6   2   9      359.25      363.33     28.13 o 
   7   2   9       10.48       11.62     12.61 o 
   8   2   9      614.26      600.01     59.40 o 
   9   2   9      912.93      891.83     75.75 o 
  10   2   9       23.02       37.02     30.99 o 
  11   2   9       77.74       44.76     34.43 o 
 -13   3   9     1145.19     1211.03     97.71 o 
 -12   3   9      692.53      702.36     53.57 o 
 -11   3   9       29.31       24.19     21.18 o 
 -10   3   9      677.26      603.34     45.35 o 
  -9   3   9     1274.62     1227.76     53.20 o 
  -8   3   9     1022.04     1050.30     35.20 o 
  -7   3   9     1263.93     1205.23     43.82 o 
  -6   3   9     1190.48     1248.47     36.58 o 
  -5   3   9     7238.63     7204.92     88.34 o 
  -4   3   9     2410.69     2534.75     45.14 o 
  -3   3   9      102.58       99.95     11.41 o 
  -2   3   9     1004.80      985.41     22.38 o 
  -1   3   9     5775.54     5829.55     67.34 o 
   0   3   9    11174.09    12000.45     93.40 o 
   1   3   9        0.29        5.31      5.01 o 
   2   3   9     2992.41     3059.99     37.24 o 
   3   3   9     3401.84     3349.09     51.82 o 
   4   3   9      791.50      802.09    121.81 o 
   5   3   9      611.83      708.47     50.79 o 
   6   3   9      642.28      559.55     55.09 o 
   7   3   9     2148.96     2201.18     98.14 o 
   8   3   9      304.48      260.84     45.62 o 
   9   3   9      136.03      202.30     43.04 o 
  10   3   9     1461.62     1425.56     88.67 o 
 -13   4   9        2.61      -19.86     23.35 o 
 -12   4   9       70.47      110.75     29.36 o 
 -11   4   9      174.76      163.34     31.22 o 
 -10   4   9       46.49       45.14     22.34 o 
  -9   4   9      131.43      119.53     25.48 o 
  -8   4   9       10.74       19.95     18.08 o 
  -7   4   9      645.40      565.85     65.42 o 
  -6   4   9     1101.24     1035.98     32.31 o 
  -5   4   9        1.03       -2.08     11.85 o 
  -4   4   9      461.32      463.95     32.48 o 
  -3   4   9      305.48      318.64     37.77 o 
  -2   4   9        6.71       -2.26      6.30 o 
  -1   4   9      114.31      118.40     10.96 o 
   0   4   9       11.63       21.63      6.98 o 
   1   4   9      403.05      444.11     16.85 o 
   2   4   9      338.53      355.22     15.73 o 
   3   4   9        8.60       18.69      9.72 o 
   4   4   9        8.36        9.62      9.88 o 
   5   4   9      798.01      677.48     60.26 o 
   6   4   9      518.53      492.40     54.23 o 
   7   4   9      675.38      545.78     59.40 o 
   8   4   9      295.13      258.25     47.35 o 
   9   4   9       68.34       65.42     36.16 o 
  10   4   9        7.57        1.72     28.41 o 
 -12   5   9       77.71      123.72     31.80 o 
 -11   5   9        8.67      -26.77     29.70 o 
 -10   5   9      164.94      150.75     29.76 o 
  -9   5   9      305.83      309.01     68.87 o 
  -8   5   9      136.48      107.19     25.12 o 
  -7   5   9      275.50      304.65     32.53 o 
  -6   5   9      116.62      129.79     23.11 o 
  -5   5   9     1924.76     1962.00     60.51 o 
  -4   5   9      785.45      761.67     27.36 o 
  -3   5   9        9.62        5.45      8.66 o 
  -2   5   9       56.97       46.10     10.06 o 
  -1   5   9      161.58      176.40     13.82 o 
   0   5   9      984.59      989.56     50.58 o 
   1   5   9       19.02        8.48      8.01 o 
   2   5   9     1063.24     1066.79     29.23 o 
   3   5   9      771.25      791.53     31.46 o 
   4   5   9      123.63      140.79     18.11 o 
   5   5   9      136.32      140.34     25.03 o 
   6   5   9      133.74      114.49     33.57 o 
   7   5   9      103.36       55.09     30.13 o 
   8   5   9      276.87      235.87     47.35 o 
   9   5   9       25.73       51.65     34.43 o 
 -11   6   9      915.44      988.29     67.82 o 
 -10   6   9      389.36      428.16     44.74 o 
  -9   6   9        0.33      -27.21     18.14 o 
  -8   6   9      389.65      300.77     35.14 o 
  -7   6   9     1581.92     1569.07    160.12 o 
  -6   6   9     1386.50     1511.65    118.80 o 
  -5   6   9        8.26      -15.15     21.09 o 
  -4   6   9     2533.56     2467.30     67.71 o 
  -3   6   9     1379.61     1393.42     47.75 o 
  -2   6   9      888.29      874.31     26.88 o 
  -1   6   9      117.05      103.67     15.58 o 
   0   6   9     1056.95     1083.05     35.43 o 
   1   6   9     1855.35     1919.29     41.39 o 
   2   6   9      780.42      782.57     28.69 o 
   3   6   9       13.56       17.13     12.55 o 
   4   6   9      258.41      318.94     26.50 o 
   5   6   9     1778.19     1703.69     78.77 o 
   6   6   9      385.63      383.46     38.96 o 
   7   6   9       73.55      122.24     38.74 o 
   8   6   9      567.47      603.45     72.31 o 
 -10   7   9      307.18      262.61     83.50 o 
  -9   7   9     1290.17     1331.06    111.91 o 
  -8   7   9     1022.95      896.43     68.87 o 
  -7   7   9       91.16       64.46     23.78 o 
  -6   7   9      692.30      600.36     44.85 o 
  -5   7   9      778.86      750.36     50.59 o 
  -4   7   9     1323.00     1314.21     44.57 o 
  -3   7   9      376.75      354.14     35.90 o 
  -2   7   9     1220.23     1231.85     52.65 o 
  -1   7   9     1565.86     1562.90     59.04 o 
   0   7   9      591.62      685.31     36.34 o 
   1   7   9       15.42       18.93     12.50 o 
   2   7   9      907.95      886.46     32.61 o 
   3   7   9     2368.47     2324.32     58.59 o 
   4   7   9      463.90      465.66     32.86 o 
   5   7   9       20.19       17.70     20.84 o 
   6   7   9     1039.43      967.59     83.50 o 
   7   7   9      473.70      420.95     62.84 o 
  -8   8   9       64.58       10.77     23.99 o 
  -7   8   9      584.87      641.91     76.62 o 
  -6   8   9      129.26      134.51     29.81 o 
  -5   8   9        8.23        2.14     18.23 o 
  -4   8   9      176.92      138.82     26.35 o 
  -3   8   9      530.07      544.38     45.27 o 
  -2   8   9      268.03      322.78     36.82 o 
  -1   8   9       95.62       52.13     22.38 o 
   0   8   9      417.25      419.97     53.80 o 
   1   8   9      157.73      204.75     46.49 o 
   2   8   9       83.17       51.94     22.19 o 
   3   8   9       18.53        8.72     15.50 o 
   4   8   9      184.51      173.51     30.96 o 
   5   8   9       71.12       42.56     22.77 o 
  -6   9   9       38.04       21.11     24.26 o 
  -5   9   9       44.31       46.08     25.82 o 
  -4   9   9       26.45        1.72     21.30 o 
  -3   9   9       41.89       27.79     21.07 o 
  -2   9   9        1.00        2.94     19.17 o 
  -1   9   9      138.38      116.93     28.26 o 
   0   9   9      150.17      117.31     31.85 o 
   1   9   9        1.74      -11.19     20.09 o 
   2   9   9       12.63       14.07     17.77 o 
   3   9   9        9.23        4.46     21.55 o 
 -14   0  10       93.89       70.18     39.60 o 
 -13   0  10      566.45      589.78     47.47 o 
 -12   0  10      674.48      701.83     58.11 o 
 -11   0  10      722.02      667.70     48.64 o 
 -10   0  10     7569.72     7338.24    131.09 o 
  -9   0  10     5955.29     5959.77    111.88 o 
  -8   0  10     2525.76     2475.51     89.53 o 
  -7   0  10      838.90      775.88     35.29 o 
  -6   0  10      933.31      919.63     36.03 o 
  -5   0  10     1998.69     1886.26    131.71 o 
  -4   0  10     2134.41     2066.66     47.76 o 
  -3   0  10      236.28      179.38     18.51 o 
  -2   0  10      829.80      633.73     23.15 o 
  -1   0  10    14223.27    14450.21    160.68 o 
   0   0  10     9351.68     9087.07    171.31 o 
   1   0  10      680.78      698.14     40.46 o 
   2   0  10      214.95      154.09     24.96 o 
   3   0  10     2787.70     2619.55     82.64 o 
   4   0  10      313.34      284.08     34.43 o 
   5   0  10      119.34      113.63     25.83 o 
   6   0  10     2568.33     2641.93     94.69 o 
   7   0  10     2039.58     1910.21     83.50 o 
   8   0  10     1053.95     1140.62     68.01 o 
   9   0  10      797.52      850.51     70.59 o 
  10   0  10       11.34       12.05     25.83 o 
 -14   1  10      735.46      746.02     93.83 o 
 -13   1  10      569.88      555.35     38.02 o 
 -12   1  10        4.23       21.24     13.36 o 
 -11   1  10      660.68      709.13     33.63 o 
 -10   1  10       60.61       41.28     12.93 o 
  -9   1  10     2528.95     2541.20     50.82 o 
  -8   1  10     1608.14     1498.16     35.97 o 
  -7   1  10     2180.64     2164.68     40.57 o 
  -6   1  10     3791.99     3776.86     52.61 o 
  -5   1  10       66.14      102.59     11.05 o 
  -4   1  10       93.28       73.55     10.44 o 
  -3   1  10    11292.86    12107.55    122.09 o 
  -2   1  10     6259.08     6743.54     77.63 o 
  -1   1  10     1352.03     1465.09     29.13 o 
   0   1  10      540.55      457.67     22.77 o 
   1   1  10     3210.65     3084.39     60.83 o 
   2   1  10     2057.95     2077.73     50.15 o 
   3   1  10       15.66        9.90     10.76 o 
   4   1  10      385.35      354.81     26.70 o 
   5   1  10     2788.27     2706.18     64.92 o 
   6   1  10      456.15      448.03     32.53 o 
   7   1  10       32.50       22.58     14.57 o 
   8   1  10      702.82      743.43     54.23 o 
   9   1  10      558.46      612.92     61.98 o 
  10   1  10      419.86      473.46     57.68 o 
 -13   2  10        1.03       -1.72     21.30 o 
 -12   2  10      745.82      690.19     52.02 o 
 -11   2  10        1.00        3.08     27.55 o 
 -10   2  10      116.45       97.37     33.09 o 
  -9   2  10        3.57      -10.03     14.97 o 
  -8   2  10     1421.34     1370.44     51.53 o 
  -7   2  10     1250.68     1251.86     44.25 o 
  -6   2  10       93.53      113.87     16.49 o 
  -5   2  10      117.03      115.53      9.72 o 
  -4   2  10       76.46       79.27      8.76 o 
  -3   2  10      458.56      523.11     16.87 o 
  -2   2  10      180.37      178.10     11.69 o 
  -1   2  10      570.72      544.98     16.86 o 
   0   2  10       37.97       31.14      5.62 o 
   1   2  10      951.08      975.76     23.98 o 
   2   2  10      155.49      149.11     27.98 o 
   3   2  10       81.39      103.41     15.79 o 
   4   2  10      676.47      777.96     41.75 o 
   5   2  10      250.11      286.59     69.73 o 
   6   2  10      239.80      232.90     27.12 o 
   7   2  10      880.08      937.46     63.70 o 
   8   2  10      691.32      621.53     63.70 o 
   9   2  10      120.46      101.58     33.57 o 
  10   2  10        2.60       -4.30     28.41 o 
 -13   3  10       69.28       70.86     28.74 o 
 -12   3  10      283.36      262.80     37.34 o 
 -11   3  10      486.99      461.62     65.85 o 
 -10   3  10      641.59      528.91     43.44 o 
  -9   3  10      456.16      358.34     92.11 o 
  -8   3  10        7.76        0.04     15.84 o 
  -7   3  10     6051.35     6188.57    105.30 o 
  -6   3  10      469.01      515.91     29.29 o 
  -5   3  10       56.83       56.06     12.60 o 
  -4   3  10       55.02       49.32     14.14 o 
  -3   3  10      205.20      174.50     17.82 o 
  -2   3  10     3736.83     3763.26     47.87 o 
  -1   3  10      551.73      667.04     17.26 o 
   0   3  10     1114.42     1133.67     26.00 o 
   1   3  10     1690.17     1539.00     25.53 o 
   2   3  10     2464.49     2556.94     76.14 o 
   3   3  10       54.85       89.02     20.23 o 
   4   3  10      185.16      167.89     27.98 o 
   5   3  10      833.30      767.87     55.09 o 
   6   3  10      869.25      847.07     61.12 o 
   7   3  10        6.38        6.03     23.24 o 
   8   3  10      115.47      111.05     35.29 o 
   9   3  10       65.19      101.58     37.02 o 
  10   3  10       56.25       74.89     36.16 o 
 -13   4  10      857.65      970.55     68.14 o 
 -12   4  10     1834.52     2046.33     80.61 o 
 -11   4  10      265.50      232.79     35.16 o 
 -10   4  10       76.75      111.06     42.61 o 
  -9   4  10     1264.72     1189.84     54.13 o 
  -8   4  10      564.12      570.83     82.21 o 
  -7   4  10      333.08      297.10     69.73 o 
  -6   4  10     1649.30     1676.41     41.52 o 
  -5   4  10     4345.03     4230.40     79.97 o 
  -4   4  10     3023.29     2889.45     51.55 o 
  -3   4  10      195.33      205.34     16.27 o 
  -2   4  10      870.11      881.14     27.59 o 
  -1   4  10     1621.32     1582.57     28.27 o 
   0   4  10     4426.13     4572.61     50.96 o 
   1   4  10       40.87       54.18      8.00 o 
   2   4  10     1911.11     1867.87     35.58 o 
   3   4  10     5025.91     5163.43    101.02 o 
   4   4  10     1778.69     1840.48     81.78 o 
   5   4  10       44.36       63.70     26.69 o 
   6   4  10        5.52        0.00     18.94 o 
   7   4  10      696.69      750.66     69.73 o 
   8   4  10      183.49      129.99     40.46 o 
   9   4  10       72.81       85.22     33.57 o 
 -12   5  10       39.59       39.25     27.07 o 
 -11   5  10      388.02      382.33     43.62 o 
 -10   5  10     1194.98     1165.95     59.33 o 
  -9   5  10      324.59      285.92     36.51 o 
  -8   5  10      145.51      120.59     25.48 o 
  -7   5  10      694.72      666.39     46.82 o 
  -6   5  10     1996.29     2068.19     65.66 o 
  -5   5  10     3369.31     3414.70     81.22 o 
  -4   5  10      422.72      426.57     24.82 o 
  -3   5  10     2702.85     2777.83     68.96 o 
  -2   5  10     2103.47     2181.86     53.06 o 
  -1   5  10        6.88        2.75      7.22 o 
   0   5  10      967.28      975.63     24.22 o 
   1   5  10     4482.76     4628.87     76.54 o 
   2   5  10     2776.99     3028.63     59.65 o 
   3   5  10        0.54        6.27     11.08 o 
   4   5  10      551.96      654.28     57.25 o 
   5   5  10     1741.93     1673.48     85.22 o 
   6   5  10      501.40      462.27     57.68 o 
   7   5  10        1.69       13.77     24.96 o 
   8   5  10      366.93      476.05     62.84 o 
 -11   6  10      288.41      258.48     40.16 o 
 -10   6  10      159.85      151.16     31.99 o 
  -9   6  10       95.55      109.22     29.29 o 
  -8   6  10      176.22      155.91     60.26 o 
  -7   6  10      236.75      219.61     31.58 o 
  -6   6  10        9.29        4.88     16.13 o 
  -5   6  10      444.08      404.86     35.42 o 
  -4   6  10      442.28      445.25     72.31 o 
  -3   6  10        1.47       -1.35     11.07 o 
  -2   6  10      192.94      222.25     20.38 o 
  -1   6  10      286.03      293.80     22.77 o 
   0   6  10       56.51       56.28     11.91 o 
   1   6  10      115.16      111.47     14.22 o 
   2   6  10       12.43       15.06     13.49 o 
   3   6  10      150.13      155.78     29.43 o 
   4   6  10      326.46      295.95     35.73 o 
   5   6  10       55.28       66.42     21.60 o 
   6   6  10       22.29       59.40     30.99 o 
   7   6  10      146.67       93.83     37.88 o 
   8   6  10       16.73       37.88     32.71 o 
 -10   7  10       40.22       69.87     31.24 o 
  -9   7  10        0.05       -3.07     22.73 o 
  -8   7  10        8.14       -6.35     19.68 o 
  -7   7  10       28.29       27.91     22.06 o 
  -6   7  10       51.01       35.65     33.57 o 
  -5   7  10      274.32      261.41     26.27 o 
  -4   7  10      228.57      200.37     26.53 o 
  -3   7  10     1365.99     1427.80     58.13 o 
  -2   7  10      711.38      605.00     44.13 o 
  -1   7  10       49.47       68.01     20.09 o 
   0   7  10        4.98        4.41     12.41 o 
   1   7  10      231.06      237.22     25.84 o 
   2   7  10      265.26      240.64     24.35 o 
   3   7  10       89.01       88.60     28.22 o 
   4   7  10       99.85       74.77     23.11 o 
   5   7  10       72.28       93.42     44.33 o 
   6   7  10      134.62      159.35     31.34 o 
  -8   8  10      334.72      347.41     42.28 o 
  -7   8  10       70.30       42.01     24.60 o 
  -6   8  10      366.11      305.59     38.90 o 
  -5   8  10     1391.23     1366.22     86.51 o 
  -4   8  10      669.22      795.13     55.09 o 
  -3   8  10        2.65        1.08     18.23 o 
  -2   8  10      257.77      265.75     34.07 o 
  -1   8  10      407.55      425.15     95.98 o 
   0   8  10      621.27      652.06     65.85 o 
   1   8  10        2.60       14.61     14.99 o 
   2   8  10       54.62       35.98     20.99 o 
   3   8  10      358.59      434.21     34.00 o 
   4   8  10      398.35      406.41     41.99 o 
   5   8  10        9.54       -6.11     21.55 o 
  -5   9  10       42.90       50.92     26.22 o 
  -4   9  10      292.03      256.99     37.74 o 
  -3   9  10      458.72      543.41     54.23 o 
  -2   9  10     1350.23     1303.93    106.31 o 
  -1   9  10       38.34       19.10     22.50 o 
   0   9  10      113.54      100.68     27.98 o 
   1   9  10      179.10      186.81     32.87 o 
   2   9  10      280.79      213.87     33.68 o 
 -14   1  11        7.84        0.21     22.30 o 
 -13   1  11        5.95       16.87     16.45 o 
 -12   1  11      100.75       95.80     16.83 o 
 -11   1  11     1492.29     1445.72     41.28 o 
 -10   1  11        3.68       -0.68     10.42 o 
  -9   1  11     2089.77     2093.00     44.66 o 
  -8   1  11     1589.69     1580.87     38.00 o 
  -7   1  11      213.09      185.79     16.28 o 
  -6   1  11      453.54      441.77     21.31 o 
  -5   1  11     1979.38     2082.27     37.09 o 
  -4   1  11     2555.76     2569.92     39.61 o 
  -3   1  11       13.24        3.00      7.41 o 
  -2   1  11       84.53       92.11     11.05 o 
  -1   1  11     2286.25     2333.45     39.15 o 
   0   1  11     2733.31     2552.02     55.99 o 
   1   1  11      775.64      794.75     31.58 o 
   2   1  11       24.80       55.44     28.41 o 
   3   1  11     2806.16     2831.52     63.56 o 
   4   1  11     3668.26     3692.67     77.13 o 
   5   1  11      117.78       73.79     21.09 o 
   6   1  11      972.37      929.39     41.00 o 
   7   1  11      740.89      684.83     78.34 o 
   8   1  11      269.55      247.06     29.20 o 
   9   1  11       96.83      130.85     36.16 o 
  10   1  11       95.23       21.52     30.13 o 
 -13   2  11       86.19      101.43     29.27 o 
 -12   2  11       11.97       20.34     23.67 o 
 -11   2  11      537.74      539.95     34.56 o 
 -10   2  11     1987.63     2098.18     54.37 o 
  -9   2  11      798.42      836.91     34.65 o 
  -8   2  11     3959.35     3948.74     74.66 o 
  -7   2  11     2020.29     2031.86     82.21 o 
  -6   2  11     3107.13     3025.22     55.05 o 
  -5   2  11     1048.21      955.68     29.44 o 
  -4   2  11      150.84      118.30     13.79 o 
  -3   2  11     3043.57     2892.19     40.63 o 
  -2   2  11     2463.97     2239.66     41.28 o 
  -1   2  11      654.41      641.44     21.53 o 
   0   2  11      563.22      473.32     18.62 o 
   1   2  11     4648.76     4549.10     98.14 o 
   2   2  11     5719.42     5584.33     93.19 o 
   3   2  11      990.68      985.03     49.50 o 
   4   2  11      478.03      516.47     33.07 o 
   5   2  11     3256.28     3420.31    146.77 o 
   6   2  11      951.64      967.69     41.53 o 
   7   2  11      291.75      356.39     49.07 o 
   8   2  11      502.75      547.50     60.26 o 
   9   2  11      673.70      773.90     73.17 o 
  10   2  11      674.21      704.17     74.03 o 
 -13   3  11      306.67      309.75     60.69 o 
 -12   3  11      868.52      867.75     58.44 o 
 -11   3  11      173.53      207.72     86.08 o 
 -10   3  11      133.39      102.64     39.17 o 
  -9   3  11        7.20       34.16     19.11 o 
  -8   3  11     2120.40     2279.13     52.18 o 
  -7   3  11     3223.98     3181.77     60.49 o 
  -6   3  11      444.68      423.98     24.97 o 
  -5   3  11     2340.96     2256.57     46.92 o 
  -4   3  11     4144.21     4076.94     66.85 o 
  -3   3  11      600.11      631.28     20.14 o 
  -2   3  11      115.87       84.93     10.11 o 
  -1   3  11     6870.20     7057.62     65.41 o 
   0   3  11     5005.59     5029.05     51.90 o 
   1   3  11      321.40      344.89     19.17 o 
   2   3  11     1548.23     1538.48     45.59 o 
   3   3  11     2541.50     2633.87     62.84 o 
   4   3  11      515.28      508.97     32.45 o 
   5   3  11      278.57      269.44     41.32 o 
   6   3  11      264.44      240.18     41.32 o 
   7   3  11     1502.18     1479.79     83.50 o 
   8   3  11      743.68      755.82     73.17 o 
   9   3  11        5.73      -32.28     21.52 o 
 -12   4  11      137.77      189.07     34.07 o 
 -11   4  11       46.11       39.12     23.41 o 
 -10   4  11       23.50       22.32     49.07 o 
  -9   4  11       35.78       33.41     19.85 o 
  -8   4  11        0.99       -6.64     16.53 o 
  -7   4  11        6.60        3.64     15.44 o 
  -6   4  11     3688.49     3660.42     65.19 o 
  -5   4  11      451.33      499.36     26.29 o 
  -4   4  11       57.83       70.36     18.82 o 
  -3   4  11      209.69      193.06     14.13 o 
  -2   4  11        3.67       -4.16      7.70 o 
  -1   4  11        2.47        5.17      6.14 o 
   0   4  11      795.17      778.34     24.61 o 
   1   4  11      575.81      584.59     21.97 o 
   2   4  11      126.29       99.60     14.31 o 
   3   4  11        0.17      -14.63     16.36 o 
   4   4  11       81.31       68.01     25.83 o 
   5   4  11       75.29       68.87     27.55 o 
   6   4  11       18.13       34.43     24.96 o 
   7   4  11       24.05       24.96     26.69 o 
   8   4  11      115.44      133.43     38.74 o 
   9   4  11       59.72      103.30     39.60 o 
 -12   5  11       96.26       77.92     29.78 o 
 -11   5  11       35.68       29.25     30.56 o 
 -10   5  11        4.01        5.81     20.54 o 
  -9   5  11      170.74      142.92     29.48 o 
  -8   5  11      139.69      126.58     26.23 o 
  -7   5  11     1007.97     1078.42     52.25 o 
  -6   5  11       40.72       36.65     25.83 o 
  -5   5  11     2509.28     2592.13     83.50 o 
  -4   5  11      224.04      235.28     43.04 o 
  -3   5  11       63.27       58.33     12.28 o 
  -2   5  11        2.69       11.51      8.38 o 
  -1   5  11      412.12      449.21     19.39 o 
   0   5  11     2059.37     2094.45     38.74 o 
   1   5  11       21.26       44.74     13.04 o 
   2   5  11       61.67       78.05     35.73 o 
   3   5  11      858.76      780.32     43.26 o 
   4   5  11      343.77      325.59     33.68 o 
   5   5  11        1.11      -28.41     18.94 o 
   6   5  11       29.09       26.69     26.69 o 
   7   5  11      396.34      407.18     56.82 o 
   8   5  11      192.08      173.89     44.76 o 
 -11   6  11      583.75      638.92     56.28 o 
 -10   6  11     1026.51     1033.98    122.24 o 
  -9   6  11      203.85      202.18     34.39 o 
  -8   6  11       30.20       23.31     21.01 o 
  -7   6  11      570.59      660.16     72.74 o 
  -6   6  11      425.14      386.64     37.68 o 
  -5   6  11      518.64      595.53     42.88 o 
  -4   6  11     2450.98     2475.70     69.65 o 
  -3   6  11     2289.86     2372.78     86.30 o 
  -2   6  11     2231.57     2251.88     80.53 o 
  -1   6  11      372.38      352.12     21.61 o 
   0   6  11       26.80       21.69     10.54 o 
   1   6  11     2097.07     2256.65     75.37 o 
   2   6  11     1369.61     1423.32     53.04 o 
   3   6  11        0.97       23.46     16.75 o 
   4   6  11      124.47       92.08     27.55 o 
   5   6  11     1043.24     1097.46    120.52 o 
   6   6  11      372.41      383.08     56.82 o 
   7   6  11        1.64       -3.44     25.83 o 
  -9   7  11      254.83      221.43     48.21 o 
  -8   7  11      821.25      856.67     59.23 o 
  -7   7  11      662.46      733.56     80.06 o 
  -6   7  11       93.73      117.20     25.85 o 
  -5   7  11      343.17      328.05     28.97 o 
  -4   7  11      998.60     1115.92     53.52 o 
  -3   7  11     1838.01     1966.62     67.87 o 
  -2   7  11      379.73      422.26     58.11 o 
  -1   7  11     2370.95     2433.49     76.62 o 
   0   7  11     1309.99     1335.37     37.57 o 
   1   7  11       35.60       31.72     14.84 o 
   2   7  11        3.45        0.15     13.86 o 
   3   7  11     1211.06     1236.09     55.57 o 
   4   7  11      835.66      862.68     56.11 o 
   5   7  11       15.20       12.20     21.81 o 
   6   7  11      102.36       95.55     38.74 o 
  -7   8  11      181.92      175.43     26.98 o 
  -6   8  11      135.78      133.84     46.06 o 
  -5   8  11       70.71       65.04     24.96 o 
  -4   8  11       19.99       11.68     19.45 o 
  -3   8  11      533.10      456.66     43.10 o 
  -2   8  11     1119.31     1099.34     55.52 o 
  -1   8  11       18.03        9.13     19.17 o 
   0   8  11        3.89       15.62     14.79 o 
   1   8  11       46.57       65.27     29.27 o 
   2   8  11       53.17       68.03     23.72 o 
   3   8  11        0.35      -10.66     19.11 o 
   4   8  11       12.03       -1.88     20.99 o 
  -4   9  11      184.10       75.75     28.30 o 
  -3   9  11      323.09      318.24     40.77 o 
  -2   9  11       25.22       25.11     25.39 o 
  -1   9  11      772.96      706.17     74.03 o 
   0   9  11        0.19      -24.21     30.99 o 
   1   9  11       16.24       -4.28     22.38 o 
 -13   0  12      152.93      133.64     38.74 o 
 -12   0  12      534.20      543.69     44.32 o 
 -11   0  12        8.66        0.83     17.76 o 
 -10   0  12      302.69      285.18     48.64 o 
  -9   0  12     1414.09     1389.14     99.43 o 
  -8   0  12     6501.13     6386.35    113.04 o 
  -7   0  12     3312.72     3220.42     72.98 o 
  -6   0  12       46.80       41.92     14.68 o 
  -5   0  12      498.82      444.27     28.87 o 
  -4   0  12     2170.15     1937.64     91.68 o 
  -3   0  12     1354.79     1223.26     36.14 o 
  -2   0  12      439.71      465.92     23.06 o 
  -1   0  12     2735.71     2549.82     81.78 o 
   0   0  12     3513.04     3162.74     92.97 o 
   1   0  12     1299.41     1274.05     58.54 o 
   2   0  12      155.17      154.09     27.55 o 
   3   0  12     3595.90     3370.20    103.30 o 
   4   0  12     8022.28     7765.67    175.61 o 
   5   0  12     2454.07     2416.39     91.25 o 
   6   0  12      218.23      259.11     38.74 o 
   7   0  12     1744.12     1849.95     86.95 o 
   8   0  12     1680.21     1608.06     84.36 o 
   9   0  12      720.56      748.07     70.59 o 
 -13   1  12      416.70      416.45     28.90 o 
 -12   1  12       59.77       70.87     15.85 o 
 -11   1  12       53.30       74.43     15.85 o 
 -10   1  12     1646.19     1569.57     41.64 o 
  -9   1  12     1079.20     1133.28     39.64 o 
  -8   1  12      495.71      471.97     24.53 o 
  -7   1  12     1046.92     1008.10     29.20 o 
  -6   1  12     2742.85     2668.04     45.06 o 
  -5   1  12     1571.33     1429.80     40.74 o 
  -4   1  12       24.60       45.33     10.28 o 
  -3   1  12     1811.60     1831.87     38.53 o 
  -2   1  12     4051.08     3954.02     57.51 o 
  -1   1  12      306.19      277.02     41.03 o 
   0   1  12       64.87       69.82     13.77 o 
   1   1  12     3251.36     3116.05     66.88 o 
   2   1  12     5268.90     5196.08     91.89 o 
   3   1  12     1205.49     1197.87     42.56 o 
   4   1  12        7.90        6.17     11.15 o 
   5   1  12     1661.66     1610.33     52.86 o 
   6   1  12     1829.50     1920.94     59.84 o 
   7   1  12      434.46      435.27     36.59 o 
   8   1  12      169.16      135.93     24.51 o 
   9   1  12      220.17      322.82     51.65 o 
 -13   2  12       17.35       13.40     22.16 o 
 -12   2  12       12.62       27.19     20.27 o 
 -11   2  12       22.70       39.09     15.96 o 
 -10   2  12        0.99       -5.78     15.11 o 
  -9   2  12      834.11      799.24     34.58 o 
  -8   2  12     1371.41     1295.59     65.85 o 
  -7   2  12      361.24      363.92     24.52 o 
  -6   2  12      881.27      873.37     33.16 o 
  -5   2  12       79.92       78.05     13.07 o 
  -4   2  12        0.53       14.36      8.48 o 
  -3   2  12        1.68       17.14      8.99 o 
  -2   2  12       29.55       31.62      9.71 o 
  -1   2  12       53.44       38.56      9.17 o 
   0   2  12      451.10      423.51     40.89 o 
   1   2  12       55.37       77.16     15.44 o 
   2   2  12      575.35      530.93     55.95 o 
   3   2  12      364.59      365.60     28.07 o 
   4   2  12       41.47        6.20     24.10 o 
   5   2  12        4.27      -11.46     11.86 o 
   6   2  12       19.71       22.16     15.30 o 
   7   2  12        9.33      -19.80     23.24 o 
   8   2  12       15.45       17.22     25.83 o 
   9   2  12       12.65        2.58     26.69 o 
 -13   3  12       17.67       12.63     24.99 o 
 -12   3  12       91.12       79.41     28.41 o 
 -11   3  12        7.69       19.95     20.46 o 
 -10   3  12       13.01       10.91     18.49 o 
  -9   3  12     1351.84     1380.86     43.74 o 
  -8   3  12      187.36      196.15     20.70 o 
  -7   3  12     1074.09     1035.65     34.66 o 
  -6   3  12     1830.37     1790.74     51.90 o 
  -5   3  12      360.12      366.13     28.47 o 
  -4   3  12        3.51       13.97      7.76 o 
  -3   3  12     1612.78     1716.56     34.91 o 
  -2   3  12     1693.80     1617.11     31.93 o 
  -1   3  12      205.94      179.16     13.42 o 
   0   3  12       48.80       68.21     30.13 o 
   1   3  12      341.17      318.51     25.61 o 
   2   3  12     1103.31     1145.08     54.66 o 
   3   3  12      941.56      891.67     47.78 o 
   4   3  12        2.48        5.48     11.52 o 
   5   3  12     1397.56     1333.45     75.75 o 
   6   3  12      652.98      587.96     61.12 o 
   7   3  12       30.75       49.07     27.55 o 
   8   3  12      168.88      115.35     36.16 o 
   9   3  12      471.83      475.19     63.70 o 
 -12   4  12      896.17      932.25     97.71 o 
 -11   4  12      760.06      802.42     58.43 o 
 -10   4  12      158.03      127.31     27.91 o 
  -9   4  12       25.26      -13.13     17.83 o 
  -8   4  12     1595.21     1551.65     61.34 o 
  -7   4  12      223.46      193.03     21.26 o 
  -6   4  12     1855.00     1929.10     56.67 o 
  -5   4  12     1276.23     1296.00     37.53 o 
  -4   4  12     3781.76     3727.93     76.29 o 
  -3   4  12     1868.46     1858.81     38.59 o 
  -2   4  12       71.16       69.97     11.49 o 
  -1   4  12     2375.20     2451.33     37.04 o 
   0   4  12     2487.62     2551.92     43.06 o 
   1   4  12     2307.07     2359.07     49.61 o 
   2   4  12       36.90       25.28     13.23 o 
   3   4  12     2001.70     2074.63     90.39 o 
   4   4  12      940.21      963.28     65.42 o 
   5   4  12      389.50      403.74     51.65 o 
   6   4  12       73.21       43.04     28.41 o 
   7   4  12     1049.32     1223.26     82.64 o 
   8   4  12      459.76      376.19     55.09 o 
 -11   5  12      272.10      312.74     42.14 o 
 -10   5  12      578.25      649.41     53.81 o 
  -9   5  12       74.18       61.05     52.08 o 
  -8   5  12       46.53        6.94     19.75 o 
  -7   5  12        3.78       10.36     18.38 o 
  -6   5  12     4771.33     4647.75    246.20 o 
  -5   5  12     3312.82     3105.06    113.63 o 
  -4   5  12      193.42      206.48     23.10 o 
  -3   5  12     1185.92     1216.15     31.22 o 
  -2   5  12     2050.16     2149.97     47.82 o 
  -1   5  12     2325.86     2429.80     39.35 o 
   0   5  12       39.60       49.86     10.85 o 
   1   5  12     4432.45     4500.35     94.95 o 
   2   5  12     1514.50     1654.31     57.94 o 
   3   5  12       75.79      105.87     21.60 o 
   4   5  12       15.70       30.13     25.83 o 
   5   5  12      534.45      540.61     61.12 o 
   6   5  12      360.66      374.47     55.95 o 
   7   5  12      258.62      253.09     49.93 o 
 -10   6  12      114.66      158.48     33.09 o 
  -9   6  12       11.22       55.70     25.21 o 
  -8   6  12        5.31       17.36     52.08 o 
  -7   6  12        3.23       19.12     36.59 o 
  -6   6  12       16.51       13.86     18.50 o 
  -5   6  12      186.99      198.30     28.26 o 
  -4   6  12      915.50      948.04     70.59 o 
  -3   6  12      524.22      496.54     40.46 o 
  -2   6  12       24.72       13.69      8.89 o 
  -1   6  12      581.43      591.85     27.98 o 
   0   6  12      767.44      805.64     33.61 o 
   1   6  12      103.47      162.66     24.93 o 
   2   6  12        0.16      -14.58     15.44 o 
   3   6  12       26.44       21.02     18.23 o 
   4   6  12       14.71       22.60     19.17 o 
   5   6  12        0.17      -24.10     24.96 o 
   6   6  12       31.26        6.89     30.99 o 
  -9   7  12       30.51       33.40     30.99 o 
  -8   7  12      103.06       46.37     26.70 o 
  -7   7  12      146.88       90.29     31.42 o 
  -6   7  12      403.43      401.21     40.05 o 
  -5   7  12      209.95      203.54     24.35 o 
  -4   7  12      663.60      630.49     47.15 o 
  -3   7  12      501.66      576.83     44.74 o 
  -2   7  12       82.03       91.98     30.56 o 
  -1   7  12      132.60       98.57     18.93 o 
   0   7  12       12.35       21.49     20.69 o 
   1   7  12      600.61      608.41     35.84 o 
   2   7  12        6.77       -5.44     16.75 o 
   3   7  12      122.69       99.09     29.27 o 
   4   7  12       17.01       -8.85     19.72 o 
   5   7  12       67.42       60.37     41.75 o 
  -7   8  12       77.62       44.20     20.93 o 
  -6   8  12       73.38       72.31     26.78 o 
  -5   8  12        7.02      -15.37     18.31 o 
  -4   8  12      511.12      458.40     55.09 o 
  -3   8  12      378.46      297.74     49.07 o 
  -2   8  12       25.22       52.82     22.82 o 
  -1   8  12      598.86      710.97     51.73 o 
   0   8  12      347.87      454.85     41.99 o 
   1   8  12       94.64       91.25     37.02 o 
   2   8  12       67.70       60.36     23.90 o 
   3   8  12      882.51      883.83     58.45 o 
  -2   9  12      914.62      890.03     60.99 o 
 -13   1  13        6.12       41.27     17.94 o 
 -12   1  13       13.48       -2.43     13.02 o 
 -11   1  13      583.57      618.47     37.51 o 
 -10   1  13      491.30      413.95     31.05 o 
  -9   1  13        1.32       -9.05     11.93 o 
  -8   1  13      511.32      490.60     46.10 o 
  -7   1  13      981.32      958.74     29.11 o 
  -6   1  13      806.84      806.32     25.55 o 
  -5   1  13      348.13      365.25     19.60 o 
  -4   1  13     2287.78     2319.84     46.84 o 
  -3   1  13     2145.61     2053.91     42.08 o 
  -2   1  13       38.27       35.41     10.07 o 
  -1   1  13     1740.27     1753.33     49.26 o 
   0   1  13     2760.06     2694.36     63.30 o 
   1   1  13      240.74      224.64     22.82 o 
   2   1  13      213.56      226.24     34.86 o 
   3   1  13      397.20      453.33     32.19 o 
   4   1  13     1701.26     1770.53     55.30 o 
   5   1  13      986.69      866.38     41.06 o 
   6   1  13       30.19       18.03     16.05 o 
   7   1  13      442.00      456.31     59.83 o 
   8   1  13      448.49      402.10     37.07 o 
   9   1  13      237.26      179.92     42.18 o 
 -13   2  13      516.91      615.91     52.31 o 
 -12   2  13       80.05      124.80     28.30 o 
 -11   2  13        1.60       -7.99     13.92 o 
 -10   2  13      604.48      609.16     37.06 o 
  -9   2  13      332.17      346.21     26.97 o 
  -8   2  13      240.49      255.06     22.17 o 
  -7   2  13      235.58      254.41     21.60 o 
  -6   2  13     2762.38     2582.46     53.18 o 
  -5   2  13     3415.52     3313.36     71.62 o 
  -4   2  13      237.63      220.36     20.69 o 
  -3   2  13      152.00      150.48     21.06 o 
  -2   2  13     2653.77     2614.85     63.19 o 
  -1   2  13     1345.23     1235.88     77.48 o 
   0   2  13        4.01       -3.01     10.35 o 
   1   2  13     1101.69     1102.98     41.00 o 
   2   2  13     2041.30     1943.93     54.78 o 
   3   2  13     3393.23     3213.18    108.47 o 
   4   2  13      838.97      709.85     38.05 o 
   5   2  13     1065.68     1147.62     95.98 o 
   6   2  13     1669.91     1677.62     57.84 o 
   7   2  13      766.81      819.52     74.03 o 
   8   2  13       34.98       36.16     30.99 o 
   9   2  13      623.01      621.53     71.45 o 
 -13   3  13       18.49       26.92     26.43 o 
 -12   3  13      460.68      418.79     43.71 o 
 -11   3  13     1182.37     1272.53     62.01 o 
 -10   3  13      363.48      361.15     47.78 o 
  -9   3  13        1.12       -5.66     12.60 o 
  -8   3  13     1040.26     1022.76     45.92 o 
  -7   3  13      941.15      976.26     55.20 o 
  -6   3  13      879.18      895.35     41.21 o 
  -5   3  13      761.44      783.45     30.23 o 
  -4   3  13     2267.18     2370.89     45.76 o 
  -3   3  13     2032.70     2064.56     42.74 o 
  -2   3  13      187.02      218.90     15.34 o 
  -1   3  13      161.67      191.20     21.30 o 
   0   3  13     2948.56     3040.84     68.93 o 
   1   3  13     2082.22     2050.73     79.63 o 
   2   3  13      219.65      259.34     25.21 o 
   3   3  13     1752.94     1733.95     53.56 o 
   4   3  13      450.76      391.01     31.22 o 
   5   3  13      563.59      602.59     62.84 o 
   6   3  13      183.09      114.49     34.43 o 
   7   3  13      366.48      368.44     54.23 o 
   8   3  13      642.96      562.99     66.28 o 
 -12   4  13      102.45      164.07     34.02 o 
 -11   4  13        0.16      -22.38     20.94 o 
 -10   4  13       92.68       69.07     39.60 o 
  -9   4  13        1.00        5.30     18.77 o 
  -8   4  13      221.42      194.34     29.29 o 
  -7   4  13     1156.19     1116.09     73.76 o 
  -6   4  13      221.89      209.18     20.29 o 
  -5   4  13      426.76      442.92     27.22 o 
  -4   4  13      117.73      113.92     13.29 o 
  -3   4  13      586.18      631.53     23.10 o 
  -2   4  13       24.43       23.15      8.05 o 
  -1   4  13      251.63      255.07     17.05 o 
   0   4  13       12.02        3.78     10.83 o 
   1   4  13      699.24      657.16     38.31 o 
   2   4  13      904.41      851.47     38.60 o 
   3   4  13        6.59        3.44     20.66 o 
   4   4  13       46.96        6.89     21.52 o 
   5   4  13       10.91       -7.75     18.94 o 
   6   4  13      114.40       92.11     33.57 o 
   7   4  13       19.42       12.91     28.41 o 
   8   4  13       46.66       31.85     34.43 o 
 -11   5  13        3.23       -4.57     25.39 o 
 -10   5  13        2.53      -11.38     21.47 o 
  -9   5  13       32.25       36.91     29.70 o 
  -8   5  13      113.78       89.39     25.21 o 
  -7   5  13      809.37      792.11     51.83 o 
  -6   5  13       16.78       42.05     20.89 o 
  -5   5  13       80.83       82.72     15.34 o 
  -4   5  13     3448.89     3515.00     55.28 o 
  -3   5  13       99.17       97.26     13.00 o 
  -2   5  13       18.40       14.49     11.38 o 
  -1   5  13      359.10      357.91     21.87 o 
   0   5  13       30.34       28.65     25.39 o 
   1   5  13      253.38      278.78     29.83 o 
   2   5  13      500.98      432.24     46.49 o 
   3   5  13      164.23      143.76     35.29 o 
   4   5  13       99.40       99.86     33.57 o 
   5   5  13      199.92      258.25     47.35 o 
   6   5  13        3.01       -0.86     27.55 o 
   7   5  13      149.90       84.36     39.60 o 
 -10   6  13      353.76      422.19     46.57 o 
  -9   6  13      556.01      669.32     53.56 o 
  -8   6  13       26.24       62.84     26.45 o 
  -7   6  13       34.50       27.41     22.34 o 
  -6   6  13     2374.53     2462.54    110.19 o 
  -5   6  13      354.98      275.08     31.92 o 
  -4   6  13      230.59      214.45     38.78 o 
  -3   6  13       37.51        8.73     10.58 o 
  -2   6  13     1329.04     1382.44     77.91 o 
  -1   6  13     2201.79     2246.67     78.29 o 
   0   6  13      243.41      243.36     28.87 o 
   1   6  13      505.15      489.15     39.55 o 
   2   6  13      290.31      304.13     33.14 o 
   3   6  13      417.12      461.08    107.18 o 
   4   6  13      194.10      198.85     42.18 o 
   5   6  13      358.20      335.73     55.95 o 
   6   6  13      328.64      390.82     61.12 o 
  -9   7  13      193.97      128.90     46.92 o 
  -8   7  13     1416.63     1492.18     69.00 o 
  -7   7  13      217.64      150.39     43.04 o 
  -6   7  13       30.89      -11.59     30.13 o 
  -5   7  13      526.59      515.85     35.58 o 
  -4   7  13     2422.84     2610.33    207.46 o 
  -3   7  13      894.22      902.47     48.69 o 
  -2   7  13      390.05      366.67     40.03 o 
  -1   7  13      369.13      426.10     38.35 o 
   0   7  13      115.02       77.60     21.28 o 
   1   7  13     1284.21     1334.09     56.57 o 
   2   7  13        6.94        8.41     18.84 o 
   3   7  13      629.03      637.02     54.66 o 
   4   7  13      901.66      998.38     62.56 o 
  -6   8  13       81.90       41.87     25.23 o 
  -5   8  13       28.55        7.48     21.28 o 
  -4   8  13      441.09      459.58     45.00 o 
  -3   8  13      274.52      246.94     68.44 o 
  -2   8  13      865.59      829.55     55.38 o 
  -1   8  13      219.96      232.85     33.46 o 
   0   8  13      107.28       88.67     33.57 o 
   1   8  13        5.98        5.17     30.13 o 
   2   8  13       10.69        0.05     21.30 o 
 -13   0  14       23.79       27.46     27.55 o 
 -12   0  14       84.45       97.42     26.43 o 
 -11   0  14      436.38      437.32     39.55 o 
 -10   0  14      121.25      156.37     25.84 o 
  -9   0  14      311.74      341.52     32.11 o 
  -8   0  14      127.74      130.58     22.13 o 
  -7   0  14      293.60      261.01     26.84 o 
  -6   0  14      521.03      598.02     63.27 o 
  -5   0  14       41.17       40.18     13.84 o 
  -4   0  14     2219.05     2143.18    106.74 o 
  -3   0  14     4817.26     4735.38     80.20 o 
  -2   0  14      204.14      214.35     31.85 o 
  -1   0  14        6.96       17.22     15.50 o 
   0   0  14     2235.98     2244.22     83.50 o 
   1   0  14      697.40      608.62     51.65 o 
   2   0  14      115.61      101.58     25.83 o 
   3   0  14      345.49      421.81     45.62 o 
   4   0  14      492.81      457.97     48.21 o 
   5   0  14     2131.44     2101.32     91.25 o 
   6   0  14       36.24       38.74     25.83 o 
   7   0  14      494.00      571.60     60.26 o 
   8   0  14      671.70      754.10     71.45 o 
 -13   1  14      713.76      789.07     66.22 o 
 -12   1  14      225.65      231.91     22.91 o 
 -11   1  14      191.64      171.41     19.67 o 
 -10   1  14       56.87       59.51     22.12 o 
  -9   1  14      746.14      798.29     29.27 o 
  -8   1  14      691.14      683.20     28.76 o 
  -7   1  14      166.34      139.74     14.98 o 
  -6   1  14        8.84        4.34      8.71 o 
  -5   1  14      379.43      365.86     23.69 o 
  -4   1  14      131.62      116.16     15.24 o 
  -3   1  14     1150.68     1141.35     37.77 o 
  -2   1  14     4963.04     5018.77     92.52 o 
  -1   1  14     2108.55     2119.15     56.91 o 
   0   1  14       50.98       48.92     14.57 o 
   1   1  14       57.21       75.26     22.81 o 
   2   1  14      986.28      990.16     40.16 o 
   3   1  14      726.54      757.34     37.07 o 
   4   1  14       69.36       78.77     18.50 o 
   5   1  14      133.53      151.42     23.65 o 
   6   1  14       10.86       10.76     21.95 o 
   7   1  14      210.54      220.02     28.26 o 
   8   1  14       27.72       43.90     30.99 o 
 -13   2  14       48.59       20.58     30.56 o 
 -12   2  14       13.74        7.28     22.30 o 
 -11   2  14       78.55       43.37     20.37 o 
 -10   2  14        8.52       -5.99     15.21 o 
  -9   2  14        0.03       14.12     15.76 o 
  -8   2  14       10.96       24.15     12.73 o 
  -7   2  14       31.69       15.93     11.94 o 
  -6   2  14       94.13       69.03     14.72 o 
  -5   2  14      436.23      417.47     25.95 o 
  -4   2  14        0.89       -1.01     10.92 o 
  -3   2  14      106.06      112.57     14.89 o 
  -2   2  14        8.78       17.45     12.38 o 
  -1   2  14     1014.84      946.66     38.35 o 
   0   2  14       17.45       25.77     21.09 o 
   1   2  14       55.75       53.13     16.36 o 
   2   2  14       34.67       19.16     12.61 o 
   3   2  14       63.70       33.57     14.61 o 
   4   2  14       41.68       20.39     15.93 o 
   5   2  14        4.81        7.52     14.68 o 
   6   2  14        0.93        0.00     23.24 o 
   7   2  14        0.26        0.86     25.83 o 
   8   2  14       25.85       24.10     29.27 o 
 -12   3  14        1.01       12.83     23.58 o 
 -11   3  14        8.08       15.77     22.92 o 
 -10   3  14        2.93        4.27     19.11 o 
  -9   3  14      256.49      248.50     23.98 o 
  -8   3  14       32.77       16.15     19.63 o 
  -7   3  14       45.96       45.65     13.62 o 
  -6   3  14      371.96      369.04     25.56 o 
  -5   3  14     1857.48     1823.27     45.80 o 
  -4   3  14     4774.28     4762.65    104.39 o 
  -3   3  14      133.76      149.96     16.71 o 
  -2   3  14     1668.17     1685.49     51.43 o 
  -1   3  14      108.46      121.71     18.84 o 
   0   3  14      120.53      100.90     18.26 o 
   1   3  14      965.11      888.26     39.34 o 
   2   3  14      838.16      800.29     39.92 o 
   3   3  14      132.80       79.58     18.14 o 
   4   3  14      302.28      265.14     43.04 o 
   5   3  14       90.31       43.04     28.41 o 
   6   3  14      415.26      507.04     61.98 o 
   7   3  14      425.68      451.94     61.12 o 
   8   3  14       76.05       43.90     33.57 o 
 -12   4  14      277.47      276.36     40.78 o 
 -11   4  14      635.72      696.90     55.64 o 
 -10   4  14       57.00       95.95     28.68 o 
  -9   4  14       76.04       47.81     30.56 o 
  -8   4  14      463.12      386.72     40.46 o 
  -7   4  14      383.35      402.86     33.91 o 
  -6   4  14      416.11      422.80     27.73 o 
  -5   4  14        3.26       -8.22     10.41 o 
  -4   4  14      955.44      921.19     50.30 o 
  -3   4  14       19.50       11.57      9.78 o 
  -2   4  14      389.81      364.31     20.52 o 
  -1   4  14       43.89       40.00     12.47 o 
   0   4  14      836.80      835.91     38.36 o 
   1   4  14     1491.65     1489.70     49.99 o 
   2   4  14        2.03       31.85     23.24 o 
   3   4  14      231.45      235.01     41.32 o 
   4   4  14      559.44      757.54     68.01 o 
   5   4  14      963.17      939.18     80.92 o 
   6   4  14       70.24       80.06     35.29 o 
   7   4  14      119.76      119.66     40.46 o 
 -11   5  14        5.02       -9.98     24.20 o 
 -10   5  14       88.69       60.96     37.88 o 
  -9   5  14      465.64      503.85     45.95 o 
  -8   5  14      373.78      373.03     51.22 o 
  -7   5  14      297.92      292.82     48.64 o 
  -6   5  14     3237.89     3311.67    126.54 o 
  -5   5  14      353.83      367.93     27.51 o 
  -4   5  14      256.93      232.01     21.46 o 
  -3   5  14      472.99      496.63     24.59 o 
  -2   5  14       21.22       17.19     10.70 o 
  -1   5  14      191.25      243.72     21.14 o 
   0   5  14        1.03       -5.66     18.08 o 
   1   5  14      323.58      402.35     35.57 o 
   2   5  14      279.29      317.65     47.35 o 
   3   5  14     1209.07     1075.19     70.59 o 
   4   5  14       81.16      131.71     37.88 o 
   5   5  14      351.57      467.44     60.26 o 
   6   5  14      788.86      804.03     80.92 o 
 -10   6  14      138.68      102.57     32.67 o 
  -9   6  14        0.37       -6.99     24.96 o 
  -8   6  14       41.25       41.71     36.16 o 
  -7   6  14      125.51      140.49     30.20 o 
  -6   6  14      256.91      242.48     41.32 o 
  -5   6  14        0.62        6.20     18.38 o 
  -4   6  14       78.62       90.58     22.82 o 
  -3   6  14        4.41       -4.28     10.18 o 
  -2   6  14       98.27      101.42     18.43 o 
  -1   6  14        1.20      -18.94     14.22 o 
   0   6  14       19.05       37.92     18.38 o 
   1   6  14       62.51       34.52     19.11 o 
   2   6  14        4.43      -19.18     15.44 o 
   3   6  14       24.31       62.84     31.85 o 
   4   6  14       91.32       97.28     36.16 o 
   5   6  14       29.17      -25.83     24.10 o 
  -8   7  14      328.60      335.97     42.04 o 
  -7   7  14        4.83      -13.64     18.47 o 
  -6   7  14      186.13      112.80     34.86 o 
  -5   7  14      128.34       93.60     20.64 o 
  -4   7  14      348.81      323.35     36.21 o 
  -3   7  14      293.06      269.70     32.56 o 
  -2   7  14      696.27      705.06     48.69 o 
  -1   7  14      251.66      213.49     43.04 o 
   0   7  14        2.10       17.71     20.23 o 
   1   7  14       22.30       -5.85     17.89 o 
   2   7  14        7.62        4.26     19.45 o 
   3   7  14       12.30      -10.68     23.24 o 
   4   7  14       13.85       18.94     30.13 o 
  -6   8  14       79.09       30.49     40.03 o 
  -5   8  14       62.06       62.73     52.08 o 
  -4   8  14      532.17      511.20     61.55 o 
  -3   8  14       31.31       -0.54     20.22 o 
  -2   8  14       56.19       30.04     47.78 o 
  -1   8  14        1.00       12.05     28.41 o 
   0   8  14      365.45      348.64     56.82 o 
   1   8  14      537.94      508.76     67.15 o 
 -13   1  15       39.62       46.60     19.55 o 
 -12   1  15       63.69       76.99     21.42 o 
 -11   1  15      593.58      606.16     38.37 o 
 -10   1  15      237.62      248.92     25.14 o 
  -9   1  15       32.69       39.10     12.09 o 
  -8   1  15      120.99      107.88     15.16 o 
  -7   1  15      409.11      381.09     22.44 o 
  -6   1  15       92.88      112.69     16.70 o 
  -5   1  15       56.18       34.08     11.79 o 
  -4   1  15      106.77      117.88     15.36 o 
  -3   1  15     2327.40     2325.43     62.09 o 
  -2   1  15     3164.35     3104.66     72.74 o 
  -1   1  15     2992.51     2873.34     69.38 o 
   0   1  15     3296.88     3134.91    118.80 o 
   1   1  15       32.66       46.16     15.51 o 
   2   1  15       92.45       65.13     33.14 o 
   3   1  15       82.95       71.80     27.12 o 
   4   1  15      937.37      897.74     82.64 o 
   5   1  15      162.45      161.77     24.51 o 
   6   1  15      287.43      252.11     30.63 o 
   7   1  15        0.94       -4.90     33.57 o 
   8   1  15       14.45       41.32     33.57 o 
 -12   2  15      508.09      531.72     49.50 o 
 -11   2  15       86.11       66.89     18.24 o 
 -10   2  15      330.95      337.65     32.82 o 
  -9   2  15      494.58      530.45     32.32 o 
  -8   2  15       11.86       -1.01     11.50 o 
  -7   2  15       17.22       15.01     12.28 o 
  -6   2  15      619.24      648.16     33.12 o 
  -5   2  15      843.93      871.13     46.66 o 
  -4   2  15     1230.46     1313.62     37.88 o 
  -3   2  15       12.63       17.54     12.74 o 
  -2   2  15      856.62      807.02     37.73 o 
  -1   2  15      303.88      320.79     28.30 o 
   0   2  15      520.61      556.33     55.95 o 
   1   2  15      304.94      264.92     27.39 o 
   2   2  15     1625.32     1712.45     55.84 o 
   3   2  15     1386.44     1335.94    102.01 o 
   4   2  15       19.72        6.58     14.89 o 
   5   2  15      125.53      132.46     24.14 o 
   6   2  15      598.09      660.27     68.01 o 
   7   2  15      560.05      611.20     67.15 o 
 -12   3  15      184.36      198.14     35.67 o 
 -11   3  15      546.44      543.36     77.48 o 
 -10   3  15      252.57      209.41     40.03 o 
  -9   3  15       62.74       58.20     24.47 o 
  -8   3  15       14.89        0.51     12.26 o 
  -7   3  15      732.83      741.60     34.77 o 
  -6   3  15      336.40      371.77     44.06 o 
  -5   3  15      313.82      318.45     25.17 o 
  -4   3  15     2928.72     2913.72     57.96 o 
  -3   3  15       39.29       49.23     16.05 o 
  -2   3  15      332.24      362.76     29.83 o 
  -1   3  15        1.54       12.22     12.74 o 
   0   3  15      474.82      465.06     37.45 o 
   1   3  15     1229.28     1233.14     47.37 o 
   2   3  15        4.23       13.56     15.50 o 
   3   3  15      260.14      302.66     29.75 o 
   4   3  15      402.20      455.39     56.82 o 
   5   3  15      725.81      824.69     74.89 o 
   6   3  15       36.07        7.75     25.83 o 
   7   3  15      121.95      170.45     43.04 o 
 -11   4  15        1.96      -13.26     45.19 o 
 -10   4  15      193.11      199.80     34.68 o 
  -9   4  15        4.38      -24.56     35.29 o 
  -8   4  15        0.65       -8.48     19.40 o 
  -7   4  15      160.55      136.74     19.80 o 
  -6   4  15      743.95      715.95     35.85 o 
  -5   4  15       69.38       64.08     15.09 o 
  -4   4  15      164.64      180.09     19.97 o 
  -3   4  15       65.47       59.50     13.85 o 
  -2   4  15       55.32       57.74     13.54 o 
  -1   4  15      144.08      107.98     26.26 o 
   0   4  15        2.78        4.51     12.61 o 
   1   4  15       22.36       18.52     14.29 o 
   2   4  15        4.65       20.66     22.38 o 
   3   4  15       72.72       43.04     25.83 o 
   4   4  15        0.41       35.29     28.41 o 
   5   4  15       36.06       21.52     25.83 o 
   6   4  15       60.47      111.91     38.74 o 
 -11   5  15      205.84      167.10     36.81 o 
 -10   5  15       84.11       52.20     26.28 o 
  -9   5  15        0.04       17.83     22.73 o 
  -8   5  15       11.98        0.16     20.89 o 
  -7   5  15      338.67      324.22     49.50 o 
  -6   5  15     1085.15     1111.40     58.11 o 
  -5   5  15      255.34      222.12     22.55 o 
  -4   5  15        8.16       -3.03     11.92 o 
  -3   5  15      181.86      215.74     18.61 o 
  -2   5  15       60.16       67.38     15.65 o 
  -1   5  15       10.77        0.97     10.93 o 
   0   5  15      845.04      800.03     58.54 o 
   1   5  15      125.39      160.98     35.29 o 
   2   5  15        5.59      -17.22     19.80 o 
   3   5  15      201.90      231.57     43.90 o 
   4   5  15       11.04       -5.17     28.41 o 
   5   5  15       27.23       12.91     25.83 o 
   6   5  15       40.32       30.13     34.43 o 
  -9   6  15      546.72      686.33     55.91 o 
  -8   6  15      470.35      568.02     50.22 o 
  -7   6  15        0.18        2.67     43.90 o 
  -6   6  15       18.21       -5.33     19.85 o 
  -5   6  15        8.88       -3.67     19.22 o 
  -4   6  15       36.23       -5.59     16.34 o 
  -3   6  15      259.21      313.32     27.46 o 
  -2   6  15      269.16      237.47     28.87 o 
  -1   6  15      533.55      546.15     41.67 o 
   0   6  15      263.87      227.21     42.61 o 
   1   6  15        0.73      -15.24     17.53 o 
   2   6  15      403.21      309.04     49.07 o 
   3   6  15      363.86      460.55     59.40 o 
   4   6  15      121.51      109.33     37.88 o 
  -8   7  15      747.15      705.29     58.09 o 
  -7   7  15      439.42      422.80     45.27 o 
  -6   7  15      391.54      364.83     41.39 o 
  -5   7  15      175.48       93.03     27.21 o 
  -4   7  15      109.22       63.70     36.16 o 
  -3   7  15      487.55      523.20     43.44 o 
  -2   7  15        5.74       11.19     27.55 o 
  -1   7  15       30.82       36.16     30.13 o 
   0   7  15      130.72      114.50     25.84 o 
   1   7  15      172.71      253.35     33.07 o 
   2   7  15      200.35      205.61     32.97 o 
   3   7  15       83.87      119.66     37.88 o 
  -4   8  15        7.39       36.16     37.88 o 
  -3   8  15      593.14      549.17     51.65 o 
  -2   8  15      221.19      226.40     49.93 o 
  -1   8  15       70.38       65.42     37.88 o 
 -12   0  16        2.22        2.03     21.95 o 
 -11   0  16     1596.63     1983.38     99.86 o 
 -10   0  16     1664.16     1593.06     59.94 o 
  -9   0  16       36.05       49.07     20.66 o 
  -8   0  16     1870.52     1944.70     61.48 o 
  -7   0  16     1532.46     1558.78     53.52 o 
  -6   0  16       16.92       20.30     13.84 o 
  -5   0  16       49.28       43.16     15.51 o 
  -4   0  16     1524.78     1614.08     77.48 o 
  -3   0  16     2373.88     2554.12     95.55 o 
  -2   0  16     5600.75     5371.67    144.62 o 
  -1   0  16       72.78       80.06     25.83 o 
   0   0  16      606.22      456.25     47.35 o 
   1   0  16      271.20      291.83     39.60 o 
   2   0  16      373.76      476.05     51.65 o 
   3   0  16      963.36      924.55     60.26 o 
   4   0  16     4291.32     4240.52    136.87 o 
   5   0  16     1835.98     1914.52     93.83 o 
   6   0  16       18.76       35.29     25.83 o 
   7   0  16       14.48       -5.17     28.41 o 
 -12   1  16      249.26      274.57     29.72 o 
 -11   1  16       22.38       58.62     38.57 o 
 -10   1  16      323.88      302.84     23.52 o 
  -9   1  16     1616.70     1555.31     40.95 o 
  -8   1  16      610.67      671.47     30.50 o 
  -7   1  16      116.65      104.98     16.88 o 
  -6   1  16      213.62      219.93     35.21 o 
  -5   1  16     1523.66     1525.59     49.26 o 
  -4   1  16     1088.87     1106.48     57.25 o 
  -3   1  16      132.21      127.21     20.99 o 
  -2   1  16      902.72      929.30     41.08 o 
  -1   1  16      252.55      273.44     26.76 o 
   0   1  16     2374.88     2286.11     64.20 o 
   1   1  16     1672.13     1751.27     57.50 o 
   2   1  16      605.73      566.98     38.65 o 
   3   1  16      787.75      797.39     43.99 o 
   4   1  16       32.91        4.65     20.23 o 
   5   1  16        5.33        5.72     16.30 o 
   6   1  16      905.05      959.17     51.83 o 
   7   1  16      124.24      144.20     26.70 o 
 -12   2  16       25.70       42.31     33.57 o 
 -11   2  16      132.33      113.67     47.28 o 
 -10   2  16      163.33      177.53     28.68 o 
  -9   2  16        4.34       -1.62     12.76 o 
  -8   2  16      269.14      237.26     23.46 o 
  -7   2  16      356.46      348.34     26.35 o 
  -6   2  16       69.57       69.03     15.15 o 
  -5   2  16       33.77        3.77     11.60 o 
  -4   2  16      886.77      770.29     41.32 o 
  -3   2  16        3.80       13.77     13.39 o 
  -2   2  16     2340.71     2281.17    125.25 o 
  -1   2  16       89.96       86.68     22.38 o 
   0   2  16      253.81      259.88     26.70 o 
   1   2  16      126.99      118.44     20.70 o 
   2   2  16      781.87      767.62    111.05 o 
   3   2  16      338.65      275.47     33.57 o 
   4   2  16      118.42      118.37     22.42 o 
   5   2  16      274.72      241.97     49.93 o 
   6   2  16      267.85      336.59     53.37 o 
   7   2  16       69.10       60.26     34.43 o 
 -12   3  16      502.94      571.80     52.34 o 
 -11   3  16      418.80      397.47     43.26 o 
 -10   3  16      139.38      110.88     27.08 o 
  -9   3  16      267.12      317.79     34.95 o 
  -8   3  16       32.64       38.35     15.13 o 
  -7   3  16       23.70       14.32     13.04 o 
  -6   3  16       30.05       40.04     14.30 o 
  -5   3  16     1040.76     1035.22     36.77 o 
  -4   3  16      618.83      613.92     38.94 o 
  -3   3  16      305.81      261.66     27.08 o 
  -2   3  16       19.91       22.84     20.66 o 
  -1   3  16     1063.20     1138.82     53.37 o 
   0   3  16      331.24      403.96     33.14 o 
   1   3  16       89.95       47.98     19.37 o 
   2   3  16     1784.20     1845.40     66.29 o 
   3   3  16       30.55       18.51     16.44 o 
   4   3  16        2.17       17.22     22.38 o 
   5   3  16       25.42        0.00     25.83 o 
   6   3  16       10.65        8.61     27.55 o 
 -11   4  16      478.46      559.76     52.59 o 
 -10   4  16      307.45      375.96     42.56 o 
  -9   4  16      667.42      700.26    124.82 o 
  -8   4  16      218.94      174.75     48.21 o 
  -7   4  16      508.12      562.69     33.97 o 
  -6   4  16      455.07      493.14     31.50 o 
  -5   4  16        7.97        9.54     12.40 o 
  -4   4  16       55.95       46.99     16.73 o 
  -3   4  16      540.04      610.47     40.45 o 
  -2   4  16      213.24      259.75     27.37 o 
  -1   4  16       41.78       41.18     17.01 o 
   0   4  16     1709.09     1721.28     57.67 o 
   1   4  16     2204.83     2187.82    154.09 o 
   2   4  16     1379.93     1212.93     74.89 o 
   3   4  16       29.51       11.19     24.96 o 
   4   4  16      194.72      178.19     42.18 o 
   5   4  16      373.39      325.40     51.65 o 
   6   4  16       41.04       49.07     32.71 o 
 -10   5  16       12.63        0.96     24.68 o 
  -9   5  16      233.08      212.71     34.30 o 
  -8   5  16      655.60      714.04     52.63 o 
  -7   5  16       17.11       27.55     33.57 o 
  -6   5  16      787.84      761.21     59.40 o 
  -5   5  16      758.58      915.77     48.94 o 
  -4   5  16      431.91      491.70     37.40 o 
  -3   5  16        5.93      -14.50     13.69 o 
  -2   5  16      469.40      491.97     30.41 o 
  -1   5  16     1162.27     1214.78     63.54 o 
   0   5  16       92.16      111.91     32.71 o 
   1   5  16        1.85       -6.03     21.52 o 
   2   5  16      292.66      402.87     53.37 o 
   3   5  16      886.61      915.08     79.20 o 
   4   5  16      463.92      455.39     61.12 o 
   5   5  16       99.49      144.62     44.76 o 
  -9   6  16       36.78       13.89     26.58 o 
  -8   6  16       24.53       27.54     25.60 o 
  -7   6  16       36.41       39.40     43.04 o 
  -6   6  16      326.44      241.13     35.16 o 
  -5   6  16        7.42        1.72     31.85 o 
  -4   6  16      280.96      285.19     32.97 o 
  -3   6  16      362.75      263.42     42.18 o 
  -2   6  16        2.34      -21.17     19.37 o 
  -1   6  16      452.31      405.61     37.73 o 
   0   6  16      487.40      434.81     40.31 o 
   1   6  16      103.94      126.54     37.02 o 
   2   6  16      137.56      160.98     41.32 o 
   3   6  16       36.14        2.58     28.41 o 
  -7   7  16       49.62       56.02     29.14 o 
  -6   7  16        9.80      -22.57     17.03 o 
  -5   7  16        0.76      -44.76     30.13 o 
  -4   7  16       59.35       22.38     34.43 o 
  -2   7  16        0.90        3.44     29.27 o 
  -1   7  16       72.64       53.35     23.99 o 
   0   7  16        3.37      -13.77     25.83 o 
   1   7  16        3.36      -24.65     19.84 o 
 -12   1  17        1.18        3.48     17.15 o 
 -11   1  17      470.05      524.87     43.78 o 
 -10   1  17     1197.04     1139.29     42.90 o 
  -9   1  17      649.96      609.36     35.52 o 
  -8   1  17      427.61      352.57     27.33 o 
  -7   1  17      894.98      862.31     34.74 o 
  -6   1  17      317.54      374.22     26.47 o 
  -5   1  17      299.04      278.65     28.91 o 
  -4   1  17        1.28       -5.60     12.78 o 
  -3   1  17     2798.99     2761.88     72.72 o 
  -2   1  17      726.81      703.63     42.88 o 
  -1   1  17      898.76      799.94     58.11 o 
   0   1  17        1.57       16.94     14.22 o 
   1   1  17       19.75       14.94     14.57 o 
   2   1  17      980.65      986.61     45.00 o 
   3   1  17        7.73       13.39     15.79 o 
   4   1  17      642.21      528.42     54.23 o 
   5   1  17      152.13      207.19     29.14 o 
   6   1  17        2.17       -8.66     18.50 o 
 -12   2  17      822.54      884.91     61.15 o 
 -11   2  17     1046.61     1088.24     47.01 o 
 -10   2  17      155.15      117.26     20.85 o 
  -9   2  17     1156.76     1192.52     48.35 o 
  -8   2  17     1510.95     1597.82     48.11 o 
  -7   2  17      355.88      329.79     26.15 o 
  -6   2  17      760.88      771.36     35.70 o 
  -5   2  17     1122.00     1200.57     48.70 o 
  -4   2  17      491.57      563.53     53.80 o 
  -3   2  17      494.06      505.28     52.94 o 
  -2   2  17      223.60      248.94     27.57 o 
  -1   2  17     1691.92     1681.35     56.85 o 
   0   2  17     1549.79     1561.77     55.38 o 
   1   2  17       27.94       32.64     15.18 o 
   2   2  17        3.57       -8.42     14.90 o 
   3   2  17     1692.39     1708.31     75.75 o 
   4   2  17     1025.99      971.61     50.47 o 
   5   2  17        4.03      -10.19     15.18 o 
   6   2  17      720.82      683.51     71.45 o 
 -11   3  17      677.92      705.17     76.18 o 
 -10   3  17      663.63      644.10     51.64 o 
  -9   3  17      669.68      639.27     49.39 o 
  -8   3  17        2.90        4.89     14.17 o 
  -7   3  17      699.08      659.41     36.54 o 
  -6   3  17     2036.74     2144.77     54.49 o 
  -5   3  17      195.90      189.43     25.37 o 
  -4   3  17      291.14      346.29     83.50 o 
  -3   3  17      819.85      862.90     42.91 o 
  -2   3  17      813.49      867.32     51.65 o 
  -1   3  17      342.35      351.49     32.24 o 
   0   3  17      127.12      103.61     20.94 o 
   1   3  17     2885.22     2915.53     77.52 o 
   2   3  17      335.93      323.96     31.58 o 
   3   3  17      267.21      248.50     28.87 o 
   4   3  17       71.95       55.95     31.85 o 
   5   3  17      513.49      618.09     68.87 o 
   6   3  17      390.91      389.96     59.40 o 
 -11   4  17        3.70       -2.36     26.09 o 
 -10   4  17        7.04        1.35     23.78 o 
  -9   4  17       31.39       22.08     23.99 o 
  -8   4  17        5.64       22.79     30.99 o 
  -7   4  17      174.76      177.38     22.76 o 
  -6   4  17       87.52       72.31     17.15 o 
  -5   4  17      570.30      628.28     42.28 o 
  -4   4  17     1197.86     1141.48     49.00 o 
  -3   4  17       51.69       58.54     18.87 o 
  -2   4  17      141.83      150.59     23.38 o 
  -1   4  17      251.90      226.50     26.76 o 
   0   4  17       56.42       16.90     16.53 o 
   1   4  17      115.60       83.03     27.55 o 
   2   4  17       18.28       31.85     25.83 o 
   3   4  17       91.05       92.97     33.57 o 
   4   4  17        4.17       16.36     25.83 o 
   5   4  17       20.68       34.43     32.71 o 
 -10   5  17       69.56      141.80     83.93 o 
  -9   5  17       62.00       41.34     25.83 o 
  -8   5  17        0.44      -11.00     21.51 o 
  -7   5  17      196.17      184.22     48.21 o 
  -6   5  17      575.70      644.49     47.10 o 
  -5   5  17        4.96       21.43     16.66 o 
  -4   5  17      145.16      138.79     24.26 o 
  -3   5  17       63.66       68.87     20.09 o 
  -2   5  17      198.50      234.55     28.30 o 
  -1   5  17       96.25       86.08     30.99 o 
   0   5  17       14.00        6.03     26.69 o 
   1   5  17      194.04      225.54     43.04 o 
   2   5  17       48.88       49.07     30.13 o 
   3   5  17       56.37       38.74     30.99 o 
   4   5  17       85.36      160.98     43.90 o 
  -8   6  17      593.98      604.61     53.81 o 
  -7   6  17      822.86      999.60     64.22 o 
  -6   6  17       20.02      -12.43     21.51 o 
  -5   6  17      167.86      165.28     37.88 o 
  -4   6  17      798.58      804.03     69.73 o 
  -3   6  17       87.26       87.81     31.85 o 
  -2   6  17       97.43      105.07     23.76 o 
  -1   6  17      946.00      940.70     57.13 o 
   0   6  17      542.65      492.40     60.26 o 
   1   6  17       59.22       18.08     27.55 o 
   2   6  17      144.21      135.15     38.74 o 
  -2   7  17      649.75      866.87     81.78 o 
  -1   7  17       73.54       87.92     26.76 o 
   0   7  17       61.08       75.68     26.23 o 
 -12   0  18       22.25       -4.66     22.16 o 
 -11   0  18      907.37      954.01     58.11 o 
 -10   0  18     3157.15     3362.51     93.40 o 
  -9   0  18     1490.06     1572.00     60.26 o 
  -8   0  18       62.01       55.51     19.22 o 
  -7   0  18       66.25       24.31     15.09 o 
  -6   0  18      852.19      921.10     62.84 o 
  -5   0  18      402.68      409.76     49.07 o 
  -4   0  18      344.08      346.92     45.62 o 
  -3   0  18     2409.71     2352.69     98.14 o 
  -2   0  18      248.22      294.41     41.32 o 
  -1   0  18     2385.00     2395.73     99.86 o 
   0   0  18     1476.65     1398.87     77.48 o 
   1   0  18      694.02      609.48     59.40 o 
   2   0  18      677.02      631.86     60.26 o 
   3   0  18      235.29      151.51     37.02 o 
   4   0  18      365.25      327.98     49.07 o 
   5   0  18     1082.99     1227.56     77.48 o 
   6   0  18      973.74     1013.21     86.08 o 
 -12   1  18      479.19      554.90     48.98 o 
 -11   1  18      488.81      486.74     42.76 o 
 -10   1  18       22.45       25.44     16.39 o 
  -9   1  18      436.60      476.30     32.24 o 
  -8   1  18     2143.19     2133.13     55.72 o 
  -7   1  18     1806.96     1715.98     48.14 o 
  -6   1  18       27.69       38.11     17.62 o 
  -5   1  18       56.53       37.41     23.24 o 
  -4   1  18      754.14      747.28     45.65 o 
  -3   1  18        3.48       18.35     14.29 o 
  -2   1  18       25.29       36.04     16.30 o 
  -1   1  18     2219.03     2276.76    140.75 o 
   0   1  18       23.71       18.67     39.60 o 
   1   1  18      357.78      392.90     35.29 o 
   2   1  18      242.84      196.65     40.03 o 
   3   1  18      375.80      388.45     35.85 o 
   4   1  18      825.81      798.83     50.35 o 
   5   1  18       48.16       37.40     20.99 o 
   6   1  18        1.01        0.13     19.61 o 
 -11   2  18        1.58       -9.19     16.39 o 
 -10   2  18       25.86       38.12     17.33 o 
  -9   2  18      591.75      551.99     35.44 o 
  -8   2  18      314.10      298.59     27.09 o 
  -7   2  18       54.96       51.85     28.16 o 
  -6   2  18       30.13       25.55     21.09 o 
  -5   2  18      219.60      135.82     24.53 o 
  -4   2  18        9.28        1.47     14.29 o 
  -3   2  18      363.81      342.66     32.46 o 
  -2   2  18      646.78      668.31     44.44 o 
  -1   2  18      552.09      462.05     36.21 o 
   0   2  18      172.47      128.77     22.16 o 
   1   2  18        9.52       15.32     16.12 o 
   2   2  18      433.17      403.86     49.07 o 
   3   2  18       23.28       27.38     18.50 o 
   4   2  18       61.82       44.54     20.99 o 
   5   2  18       46.88       71.45     34.43 o 
 -11   3  18      347.57      406.37     44.66 o 
 -10   3  18       74.98       48.21     37.02 o 
  -9   3  18       50.01       32.59     17.12 o 
  -8   3  18      302.08      279.30     27.06 o 
  -7   3  18      123.98      142.73     21.67 o 
  -6   3  18       95.29      113.30     41.75 o 
  -5   3  18     1551.36     1519.14     57.52 o 
  -4   3  18      985.17      983.94     45.95 o 
  -3   3  18      218.54      173.95     36.16 o 
  -2   3  18        2.15      -11.51     14.57 o 
  -1   3  18       45.81       23.18     16.40 o 
   0   3  18      387.71      367.31     34.29 o 
   1   3  18      113.72      107.85     22.92 o 
   2   3  18      341.45      339.69     40.89 o 
   3   3  18       11.14        1.72     24.10 o 
   4   3  18       63.17      181.64     41.32 o 
   5   3  18        5.13       19.80     31.85 o 
 -10   4  18      297.29      316.57     41.99 o 
  -9   4  18      714.38      730.00     79.20 o 
  -8   4  18        2.23       -4.15     19.15 o 
  -7   4  18      938.70     1033.81     42.03 o 
  -6   4  18     1970.69     2024.66     68.17 o 
  -5   4  18      910.79      916.43     45.32 o 
  -4   4  18       21.51       14.21     16.66 o 
  -3   4  18       49.94       50.49     19.45 o 
  -2   4  18      838.67      900.50     44.71 o 
  -1   4  18      416.21      428.06     37.34 o 
   0   4  18        9.61        3.88     16.05 o 
   1   4  18     1648.49     1649.38     90.39 o 
   2   4  18      554.92      518.23     61.98 o 
   3   4  18      122.83      136.01     37.88 o 
   4   4  18       48.53       30.99     30.13 o 
  -9   5  18      156.78      107.59     31.99 o 
  -8   5  18      691.47      710.89     56.28 o 
  -7   5  18       97.56       81.66     58.97 o 
  -6   5  18       63.28       22.38     26.69 o 
  -5   5  18      296.82      320.07     33.17 o 
  -4   5  18     1647.43     1672.49     60.83 o 
  -3   5  18     1072.71     1099.76     51.03 o 
  -2   5  18       27.78       14.63     16.91 o 
  -1   5  18      671.53      652.52     66.28 o 
   0   5  18      581.29      608.62     64.56 o 
   1   5  18      201.04      125.68     37.88 o 
   2   5  18       22.08       24.96     29.27 o 
   3   5  18     1003.24     1108.77     93.83 o 
  -7   6  18        3.73      -31.93     21.29 o 
  -5   6  18      179.07      215.21     43.90 o 
  -4   6  18       10.74        2.58     25.83 o 
  -3   6  18      130.76      204.02     43.90 o 
  -2   6  18      216.31      148.07     38.74 o 
  -1   6  18        7.24        0.00     25.83 o 
   0   6  18       60.02       39.60     30.99 o 
   1   6  18      100.45       94.69     37.88 o 
 -11   1  19       18.57       38.26     18.35 o 
 -10   1  19      408.35      455.29     33.85 o 
  -9   1  19      620.99      678.77     38.64 o 
  -8   1  19       61.26       33.39     19.98 o 
  -7   1  19       87.24       60.60     20.06 o 
  -6   1  19      966.14      966.82     47.15 o 
  -5   1  19      733.08      743.65     52.94 o 
  -4   1  19       40.93       46.99     18.23 o 
  -3   1  19      983.72      901.33     45.64 o 
  -2   1  19      752.65      783.35     47.78 o 
  -1   1  19       10.61       33.32     17.65 o 
   0   1  19       26.44       38.15     17.89 o 
   1   1  19       73.61       60.67     20.38 o 
   2   1  19      384.21      423.96     38.62 o 
   3   1  19      371.77      323.45     34.81 o 
   4   1  19       34.68        7.63     18.56 o 
   5   1  19      100.33       84.33     25.37 o 
 -11   2  19      743.41      933.42     58.62 o 
 -10   2  19       11.98        0.46     17.15 o 
  -9   2  19      212.98      270.47     34.86 o 
  -8   2  19     1533.49     1470.20     48.14 o 
  -7   2  19      808.51      869.05     64.13 o 
  -6   2  19       66.11       75.25     38.31 o 
  -5   2  19       60.04       50.32     19.84 o 
  -4   2  19     1930.42     2015.09     66.60 o 
  -3   2  19     1030.71      960.65     81.78 o 
  -2   2  19       33.14       24.96     17.65 o 
  -1   2  19      955.71     1012.39     49.31 o 
   0   2  19      599.46      760.71     64.56 o 
   1   2  19     1976.41     2102.26     69.36 o 
   2   2  19       49.55       77.92     21.28 o 
   3   2  19      548.43      607.92     45.81 o 
   4   2  19      746.90      725.86     55.52 o 
 -10   3  19     1198.83     1283.54     60.45 o 
  -9   3  19      642.87      621.04     39.00 o 
  -8   3  19      105.24      125.82     21.93 o 
  -7   3  19      200.06      199.18     28.91 o 
  -6   3  19     2005.44     2020.91    140.32 o 
  -5   3  19      172.12      202.70     32.71 o 
  -4   3  19        3.05       -2.20     15.07 o 
  -3   3  19      190.27      246.05     29.81 o 
  -2   3  19     1385.56     1481.29     58.40 o 
  -1   3  19      821.63      875.49    117.94 o 
   0   3  19      206.90      201.75     28.30 o 
   1   3  19     1217.33     1287.54     55.35 o 
   2   3  19       67.03       80.33     22.53 o 
   3   3  19      239.35      261.70     47.35 o 
   4   3  19      119.89      110.19     38.74 o 
  -9   4  19        1.80       -8.61     36.16 o 
  -8   4  19      185.47      220.37     27.01 o 
  -7   4  19      114.56      115.77     25.21 o 
  -6   4  19        6.07       -0.47     17.89 o 
  -5   4  19       86.69       89.47     22.82 o 
  -4   4  19      356.07      287.27     33.57 o 
  -3   4  19      142.09      132.07     24.35 o 
  -2   4  19        3.21       -3.44     16.53 o 
  -1   4  19      195.71      223.61     29.52 o 
   0   4  19      201.33      160.28     30.13 o 
   1   4  19      270.52      265.14     47.35 o 
   2   4  19      388.83      372.75     55.95 o 
   3   4  19       27.42       55.95     32.71 o 
  -8   5  19       22.07       -1.72     37.88 o 
  -7   5  19      154.58      136.01     39.60 o 
  -6   5  19      521.55      392.54     56.82 o 
  -5   5  19      289.63      282.22     33.33 o 
  -4   5  19        2.41       21.52     19.17 o 
  -3   5  19      102.40       91.07     27.55 o 
  -2   5  19      259.49      306.92     34.07 o 
  -1   5  19      185.71      194.55     43.04 o 
   0   5  19        0.01        9.47     29.27 o 
   1   5  19       90.14      105.88     38.74 o 
   2   5  19       12.77       52.51     30.99 o 
  -6   6  19       63.73       92.97     37.02 o 
  -5   6  19      505.99      556.11     64.56 o 
  -4   6  19      684.41      721.39     70.59 o 
  -3   6  19      496.11      499.29     62.84 o 
  -2   6  19        3.30       12.05     27.55 o 
  -1   6  19        7.99       13.77     29.27 o 
 -11   0  20      112.62      127.02     27.69 o 
 -10   0  20     1092.87     1001.69     76.62 o 
  -9   0  20     1000.43     1191.41     80.92 o 
  -8   0  20      357.96      288.38     48.21 o 
  -7   0  20       28.69       24.10     24.10 o 
  -6   0  20      773.18      661.99     66.28 o 
  -5   0  20     1930.55     2109.07    100.72 o 
  -4   0  20      483.78      460.55     56.82 o 
  -3   0  20     1076.91     1132.01     73.17 o 
  -2   0  20     3282.38     3362.46    125.68 o 
  -1   0  20     3303.52     3162.74    123.10 o 
   0   0  20     1419.22     1546.94     87.81 o 
   1   0  20      116.98      157.53     37.02 o 
   2   0  20     1115.01     1237.89     80.06 o 
   3   0  20      983.33     1012.35     74.03 o 
   4   0  20        0.15       43.04     30.99 o 
 -10   1  20      139.17      152.28     42.79 o 
  -9   1  20      140.07      132.87     26.84 o 
  -8   1  20      905.38      858.03     53.81 o 
  -7   1  20     1085.36     1026.17     50.76 o 
  -6   1  20      578.49      600.16     45.04 o 
  -5   1  20      268.65      248.48     31.04 o 
  -4   1  20     1266.93     1211.56     53.87 o 
  -3   1  20      750.86      772.95     50.51 o 
  -2   1  20      154.67      218.04     35.29 o 
  -1   1  20      325.86      361.52     36.18 o 
   0   1  20     1207.83     1219.01     55.07 o 
   1   1  20      367.49      368.49     41.32 o 
   2   1  20       16.22       17.82     19.45 o 
   3   1  20      244.99      238.43     46.06 o 
   4   1  20      604.15      688.68     55.52 o 
 -10   2  20        1.93       21.82     17.57 o 
  -9   2  20      233.80      248.94     61.12 o 
  -8   2  20      160.80      166.75     42.18 o 
  -7   2  20      167.21      145.41     27.98 o 
  -6   2  20       28.01       13.43     25.39 o 
  -5   2  20      171.16      168.84     27.98 o 
  -4   2  20       77.80       70.08     21.45 o 
  -3   2  20      163.08      145.10     26.17 o 
  -2   2  20      493.06      490.65     49.50 o 
  -1   2  20      110.56      116.26     23.53 o 
   0   2  20       41.98        5.87     16.73 o 
   1   2  20       62.08       48.80     40.46 o 
   2   2  20       25.81       37.68     19.22 o 
   3   2  20        8.40       10.67     18.56 o 
  -9   3  20        0.20      -14.92     18.14 o 
  -8   3  20      318.10      321.26     56.39 o 
  -7   3  20      401.85      404.17     39.44 o 
  -6   3  20      170.75      124.82     26.15 o 
  -5   3  20       47.18       44.49     20.38 o 
  -4   3  20      803.83      804.87     50.82 o 
  -3   3  20      499.82      512.85     41.69 o 
  -2   3  20       70.01       51.95     20.94 o 
  -1   3  20      216.97      218.96     53.80 o 
   0   3  20      292.31      366.41     38.74 o 
   1   3  20      365.08      399.42     56.82 o 
   2   3  20       76.10      109.93     24.99 o 
   3   3  20        0.74      -30.13     24.10 o 
  -8   4  20      225.25      297.42     45.62 o 
  -7   4  20      256.31      221.50     32.26 o 
  -6   4  20     1964.32     1997.82    129.13 o 
  -5   4  20      972.07     1040.06     52.35 o 
  -4   4  20      529.23      547.08     43.81 o 
  -3   4  20        1.46       -7.29     17.28 o 
  -2   4  20      769.10      841.69     53.05 o 
  -1   4  20      874.73      856.06     53.26 o 
   0   4  20        0.75       -0.12     19.11 o 
   1   4  20      315.47      269.44     50.79 o 
   2   4  20      638.26      556.11     68.87 o 
  -7   5  20      744.17      847.07     81.78 o 
  -6   5  20      103.07      167.00     42.18 o 
  -5   5  20      185.76      140.62     33.57 o 
  -4   5  20      963.31     1006.33     55.03 o 
  -3   5  20      391.78      454.90     41.61 o 
  -2   5  20       39.79       52.51     32.71 o 
  -1   5  20      176.65      141.18     39.60 o 
   0   5  20     1150.33     1226.70     85.22 o 
 -10   1  21      249.88      266.26     35.24 o 
  -9   1  21      669.56      624.51     48.93 o 
  -8   1  21      305.40      327.80     35.91 o 
  -7   1  21        2.01        3.70     18.56 o 
  -6   1  21      379.48      388.54     38.01 o 
  -5   1  21     1010.90      952.01     53.40 o 
  -4   1  21      740.38      670.60     64.13 o 
  -3   1  21       59.09       82.94     24.04 o 
  -2   1  21      442.46      346.41     35.57 o 
  -1   1  21      746.04      796.93     76.18 o 
   0   1  21      397.49      324.17     35.85 o 
   1   1  21       29.55       19.65     20.38 o 
   2   1  21      666.21      625.33     59.40 o 
   3   1  21      287.71      356.88     39.57 o 
  -9   2  21       21.87       13.70     43.47 o 
  -8   2  21      696.06      726.11     72.31 o 
  -7   2  21     1577.65     1756.08     69.73 o 
  -6   2  21     1324.64     1444.07     80.92 o 
  -5   2  21       34.14       42.18     21.30 o 
  -4   2  21      705.23      716.60     49.90 o 
  -3   2  21     2310.91     2035.52     71.52 o 
  -2   2  21      762.84      746.30     90.82 o 
  -1   2  21       44.29       33.57     26.69 o 
   0   2  21     1075.88     1051.58     52.92 o 
   1   2  21     1855.27     1962.24    188.96 o 
   2   2  21      990.07     1032.00     86.08 o 
  -9   3  21      642.92      673.98     63.27 o 
  -8   3  21      435.37      437.44     41.61 o 
  -7   3  21        2.15       -5.08     30.56 o 
  -6   3  21      664.34      752.45     61.12 o 
  -5   3  21     1018.80     1096.18     55.38 o 
  -4   3  21      594.18      582.94     81.78 o 
  -3   3  21       10.94        2.88     17.34 o 
  -2   3  21      364.79      394.75     39.23 o 
  -1   3  21      876.37      865.03     55.30 o 
   0   3  21      161.65      125.17     27.31 o 
   1   3  21        0.60        1.72     18.87 o 
   2   3  21      521.38      559.55     68.87 o 
  -7   4  21      273.75      200.09     30.70 o 
  -6   4  21       41.78       21.69     21.28 o 
  -5   4  21        7.92       21.95     19.48 o 
  -4   4  21       35.16       26.88     21.20 o 
  -3   4  21       19.23       64.08     22.77 o 
  -2   4  21       13.40       23.44     19.98 o 
  -1   4  21        3.78      -14.37     17.65 o 
   0   4  21      364.55      405.46     58.54 o 
  -5   5  21       27.80       52.89     23.72 o 
  -4   5  21       60.69       57.29     32.28 o 
  -3   5  21       31.71        0.97     19.98 o 
  -2   5  21      298.91      315.07     53.37 o 
  -9   0  22      580.22      626.69     71.45 o 
  -8   0  22      622.61      627.56     70.59 o 
  -7   0  22      421.56      406.32     56.82 o 
  -6   0  22      239.26      222.10     44.76 o 
  -5   0  22     1597.71     1700.17     95.55 o 
  -4   0  22     1202.77     1315.37     84.36 o 
  -3   0  22       25.68       49.93     31.85 o 
  -2   0  22      590.63      674.90     69.73 o 
  -1   0  22     1660.80     1688.98     95.55 o 
   0   0  22      540.83      470.88     61.12 o 
   1   0  22      125.42       78.34     33.57 o 
   2   0  22      319.22      361.55     58.54 o 
  -9   1  22       55.24       39.58     23.72 o 
  -8   1  22      187.93      167.37     29.81 o 
  -7   1  22      351.68      326.27     37.43 o 
  -6   1  22      611.58      599.87     48.09 o 
  -5   1  22      111.89       77.44     24.04 o 
  -4   1  22      165.26      125.93     27.08 o 
  -3   1  22      616.70      662.22     49.58 o 
  -2   1  22      287.73      298.25     35.61 o 
  -1   1  22       14.24       15.87     18.75 o 
   0   1  22      144.65      182.20     30.74 o 
   1   1  22      359.63      357.42     40.17 o 
  -8   2  22       28.59      -11.38     18.95 o 
  -7   2  22        0.87       13.80     21.20 o 
  -6   2  22       29.34       18.79     20.94 o 
  -5   2  22      110.98      170.52     41.32 o 
  -4   2  22       28.16        4.13     19.22 o 
  -3   2  22       97.42       73.45     23.43 o 
  -2   2  22        5.87        7.56     19.36 o 
  -1   2  22      166.34      185.97     63.70 o 
   0   2  22       42.50       61.23     29.27 o 
   1   2  22      113.30       77.51     26.43 o 
  -7   3  22      161.56      113.60     28.91 o 
  -6   3  22      338.58      326.94     36.52 o 
  -5   3  22        3.57       12.24     20.22 o 
  -4   3  22      178.94      170.59     29.52 o 
  -3   3  22      353.39      309.86     36.18 o 
  -2   3  22      254.55      266.13     35.24 o 
  -1   3  22       89.55      101.69     27.37 o 
   0   3  22       70.33       59.31     24.04 o 
  -5   4  22      366.50      362.43     40.77 o 
  -4   4  22      637.78      674.97     51.91 o 
  -3   4  22      150.03      181.57     30.74 o 
  -2   4  22       18.53       13.61     21.47 o 
  -7   1  23        2.70      -19.67     20.06 o 
  -6   1  23       25.68       11.15     20.94 o 
  -5   1  23      256.60      225.98     33.68 o 
  -4   1  23      502.66      653.61     50.48 o 
  -3   1  23        1.38      -16.60     19.11 o 
  -2   1  23      137.80      162.95     30.13 o 
  -1   1  23      384.10      385.52     41.06 o 
   0   1  23       85.40       50.77     23.65 o 
  -7   2  23      516.49      610.59     49.87 o 
  -6   2  23     1119.02     1223.65     61.47 o 
  -5   2  23       14.15        1.72     20.70 o 
  -4   2  23      194.07      174.15     34.86 o 
  -3   2  23      585.80      680.95    145.05 o 
  -2   2  23      374.65      340.39     41.32 o 
  -1   2  23        3.41       10.28     37.02 o 
  -5   3  23      141.43      127.87     30.56 o 
  -4   3  23      513.74      441.10     43.49 o 
  -3   3  23       37.17       34.00     23.38 o 
  -5   0  24     1528.27     1721.69    102.44 o 
  -4   0  24     1529.64     1633.88     99.86 o 
  -3   0  24       10.86       45.62     32.71 o 
  -5   1  24       13.58       21.49     22.77 o 
  -4   1  24       14.63       27.22     23.53 o 
  -3   1  24      374.97      298.13     39.60 o 
                                                 
